# Supplementary material for: Elucidating the multichromosomal structure within the Brasenia schreberi mitochondrial genome through assembly and analysis
Source: BMC Genomics. 2024 Apr 29;25:422. doi: 10.1186/s12864-024-10331-0 (PMC11059650; doi:10.1186/s12864-024-10331-0)
Supplement: Supplementary file 2 — Supplementary Material 2. [file 12864_2024_10331_MOESM2_ESM.xlsx]

## Sheet: Table S1
Table S1 Location distribution of mitochondrial PCGs of B. schreberi
Group of genes	Gene Name	Location	Length（bp）
ATP synthase	atp1	chr1: 386373-387917	1545
	atp4	chr3: 31312-30755	558
	atp6	chr1: 259809-259084	726
	atp8	chr1: 574689-574213	477
	atp9	chr1: 204350-204574	225
Cytochrome c biogenesis	ccmB	chr1: 607176-606556	621
	ccmC	chr1: 186364-185645	720
	ccmFC (exon 1)	chr1: 295286-294536	751
	ccmFC (exon 2)	chr1: 293090-292507	584
	ccmFN	chr4: 92145-93812	1668
Panthenol-cytochrome C reductase	cob	chr2: 154989-156170	1182
Cytochrome C oxidase	cox1	chr1: 39359-37776	1584
	cox2 (exon1)	chr3: 37312-36929	384
	cox2 (exon2)	chr3: 34574-34262	313
	cox2 (exon3)	chr3: 32715-32627	89
	cox3	chr3: 133928-134725	798
Maturation enzyme	matR	chr2: 210247-212010	1764
Membrane transport protein	mttB	chr3: 91492-90707	786
Ribosomal small subunit	rps1	chr2: 149552-150166	615
	rps10 (exon1)	chr1: 43787-43535	253
	rps10 (exon2)	chr1: 41474-41389	86
	rps11	chr1: 477712-477185	528
	rps12	chr4: 85575-85952	378
	rps13	chr1: 609165-608818	348
	rps14	chr2: 152809-153111	303
	rps19	chr2: 58432-58088	345
	rps2	chr1: 578433-577810	624
	rps3 (exon1)	chr1: 32960-32887	74
	rps3 (exon2)	chr1: 30063-28464	1600
	rps4	chr1: 586341-585331	1011
	rps4	chr3: 92981-92724	258
Succinate dehydrogenase	sdh3	chr1: 203091-203351	261
	sdh4	chr3: 134653-135066	414
NADH dehydrogenase	nad1 (exon1)	chr3: 59153-58767	387
	nad1 (exon2)	chr1: 243233-243313	81
	nad1 (exon3)	chr1: 245202-245393	192
	nad1 (exon4)	chr1: 261826-261772	55
	nad1 (exon5)	chr2: 213358-213615	258
	nad2 (exon1)	chr4: 120638-120790	153
	nad2 (exon2)	chr4: 122776-123167	392
	nad2 (exon3)	chr1: 476489-476329	161
	nad2 (exon4)	chr1: 473654-473082	573
	nad2 (exon5)	chr1: 469417-469230	188
	nad3	chr4: 85171-85527	357
	nad4 (exon1)	chr4: 133342-133802	461
	nad4 (exon2)	chr4: 135762-136276	515
	nad4 (exon3)	chr4: 142118-142541	424
	nad4 (exon4)	chr4: 145909-145969	61
	nad4L	chr1: 205170-205472	303
	nad5 (exon1)	chr4: 87353-87581	229
	nad5 (exon2)	chr4: 88672-89889	1218
	nad5 (exon3)	chr1: 63674-64065	392
	nad5 (exon4)	chr1: 65215-65371	157
	nad6	chr1: 521188-521916	729
	nad7 (exon1)	chr1: 58766-58645	122
	nad7 (exon2)	chr1: 57569-57501	69
	nad7 (exon3)	chr1: 56647-56182	466
	nad7 (exon4)	chr1: 54928-54682	247
	nad7 (exon5)	chr1: 52419-52157	263
	nad9	chr3: 60988-60419	570
Ribosomal large subunit	rpl10	chr2: 42951-42490	462
	rpl16	chr1: 28486-28052	435
	rpl2 (exon1)	chr1: 37145-36166	980
	rpl2 (exon2)	chr1: 33967-33304	664
	rpl5	chr2: 152251-152808	558

## Sheet: Table S2
Table S2 Codon usage of mitochondrial PCGs of B. schreberi
Codon	Codon frequency	RSCU	Codon	Codon frequency	RSCU
UUU(F)	361	1.09	UAU(Y)	244	1.52
UUC(F)	299	0.91	UAC(Y)	76	0.47
UUA(L)	229	1.24	UAA (*)	18	1.5
UUG(L)	231	1.26	UAG (*)	9	0.75
CUU(L)	256	1.39	CAU(H)	222	1.5
CUC(L)	117	0.64	CAC(H)	74	0.5
CUA(L)	164	0.89	CAA(Q)	243	1.5
CUG(L)	107	0.58	CAG(Q)	80	0.5
AUU(I)	360	1.32	AAU(N)	231	1.33
AUC(I)	244	0.89	AAC(N)	116	0.67
AUA(I)	216	0.79	AAA(K)	270	1.16
AUG(M)	287	1	AAG(K)	196	0.84
GUU(V)	201	1.15	GAU(D)	246	1.39
GUC(V)	135	0.77	GAC(D)	108	0.61
GUA(V)	204	1.17	GAA(E)	312	1.36
GUG(V)	160	0.91	GAG(E)	148	0.64
UCU(S)	254	1.37	UGU(C)	98	1.21
UCC(S)	205	1.11	UGC(C)	64	0.79
UCA(S)	202	1.09	UGA (*)	9	0.75
UCG(S)	160	0.86	UGG(W)	150	1
CCU(P)	239	1.35	CGU(R)	166	1.19
CCC(P)	145	0.82	CGC(R)	98	0.7
CCA(P)	199	1.13	CGA(R)	170	1.22
CCG(P)	123	0.7	CGG(R)	113	0.81
ACU(T)	191	1.32	AGU(S)	176	0.95
ACC(T)	162	1.12	AGC(S)	116	0.63
ACA(T)	133	0.92	AGA(R)	192	1.38
ACG(T)	91	0.63	AGG(R)	98	0.7
GCU(A)	284	1.54	GGU(G)	245	1.24
GCC(A)	163	0.89	GGC(G)	114	0.58
GCA(A)	193	1.05	GGA(G)	289	1.46
GCG(A)	96	0.52	GGG(G)	144	0.73
Note: RSCU refers to relative synonymous codon usage.

## Sheet: Table S3
Table S3. The identified simple sequence repeats (SSRs) in B. schreberi mitogenome.
Chromosome	SSR nr.	SSR type	SSR	size	start	end
chr1	1	p2	(AG)5	10	677	686
chr1	2	p3	(AAG)4	12	8239	8250
chr1	3	p3	(AAG)4	12	10155	10166
chr1	4	p5	(TCTGA)3	15	14916	14930
chr1	5	p4	(AGAA)3	12	19939	19950
chr1	6	p3	(AAG)4	12	23858	23869
chr1	7	p3	(AGT)4	12	25959	25970
chr1	8	p4	(AATG)3	12	29921	29932
chr1	9	p5	(GAGAG)3	15	30844	30858
chr1	10	p4	(CGCA)3	12	31276	31287
chr1	11	p3	(GGT)4	12	31903	31914
chr1	12	p3	(TAG)4	12	34295	34306
chr1	13	p5	(CTCTC)4	20	34621	34640
chr1	14	p1	(A)9	9	39144	39152
chr1	15	p4	(CACG)5	20	41295	41314
chr1	16	p3	(CAC)4	12	41940	41951
chr1	17	p3	(GGT)4	12	42591	42602
chr1	18	p3	(TGG)4	12	42818	42829
chr1	19	p4	(ACCA)3	12	42861	42872
chr1	20	p4	(GGTT)4	16	42976	42991
chr1	21	p6	(CTACTG)3	18	44090	44107
chr1	22	p3	(CAC)4	12	51647	51658
chr1	23	p3	(GGT)4	12	54209	54220
chr1	24	p5	(CTCTC)3	15	57766	57780
chr1	25	p3	(ACC)4	12	59544	59555
chr1	26	p4	(ACCA)3	12	59704	59715
chr1	27	p4	(TGGT)3	12	59721	59732
chr1	28	p4	(ATAC)3	12	60142	60153
chr1	29	p5	(CTCTC)4	20	61582	61601
chr1	30	p1	(A)8	8	61927	61934
chr1	31	p4	(AGAT)3	12	62517	62528
chr1	32	p2	(AG)6	12	62632	62643
chr1	33	p5	(GGGTT)3	15	62996	63010
chr1	34	p1	(T)8	8	64553	64560
chr1	35	p3	(AGT)4	12	66174	66185
chr1	36	p4	(CAAT)3	12	68577	68588
chr1	37	p4	(ATCA)3	12	68813	68824
chr1	38	p6	(CTATAG)3	18	71705	71722
chr1	39	p4	(GTCT)3	12	74445	74456
chr1	40	p4	(CACG)7	28	76610	76637
chr1	41	p4	(GCGT)3	12	76675	76686
chr1	42	p3	(GAA)4	12	77971	77982
chr1	43	p4	(TTCT)3	12	78597	78608
chr1	44	p1	(A)8	8	79199	79206
chr1	45	p3	(CTA)5	15	79480	79494
chr1	46	p4	(AAGG)3	12	79761	79772
chr1	47	p3	(TAG)4	12	79824	79835
chr1	48	p3	(ATC)4	12	80103	80114
chr1	49	p4	(TCAA)3	12	81952	81963
chr1	50	p5	(CTCTC)5	25	83963	83987
chr1	51	p4	(AGCT)3	12	84716	84727
chr1	52	p4	(TCGT)3	12	85408	85419
chr1	53	p4	(GGTA)3	12	87061	87072
chr1	54	p4	(CCAA)3	12	87173	87184
chr1	55	p2	(AG)6	12	93515	93526
chr1	56	p4	(GCAC)3	12	96265	96276
chr1	57	p4	(CCTA)3	12	97022	97033
chr1	58	p4	(TCTA)3	12	98095	98106
chr1	59	p3	(TGA)4	12	99911	99922
chr1	60	p3	(CTT)4	12	118461	118472
chr1	61	p4	(TTCT)3	12	122518	122529
chr1	62	p2	(CA)5	10	123149	123158
chr1	63	p4	(AAAC)3	12	128947	128958
chr1	64	p3	(GAA)5	15	141863	141877
chr1	65	p5	(AAAGA)3	15	145552	145566
chr1	66	p5	(AAAGA)3	15	146575	146589
chr1	67	p4	(CTTT)3	12	147458	147469
chr1	68	p3	(ATT)5	15	153636	153650
chr1	69	p5	(AAAGG)7	35	155465	155499
chr1	70	p3	(TTC)4	12	157239	157250
chr1	71	p4	(AAAG)4	16	160681	160696
chr1	72	p3	(ATC)4	12	161662	161673
chr1	73	p3	(GAG)4	12	163064	163075
chr1	74	p3	(CTT)4	12	165901	165912
chr1	75	p3	(AAG)4	12	166975	166986
chr1	76	p3	(AAG)4	12	175184	175195
chr1	77	p2	(CT)5	10	177009	177018
chr1	78	p4	(GTGC)3	12	185326	185337
chr1	79	p1	(G)8	8	185424	185431
chr1	80	p3	(CCA)4	12	187063	187074
chr1	81	p5	(GAGAG)4	20	187622	187641
chr1	82	p5	(GAGAG)6	30	189138	189167
chr1	83	p4	(TATC)3	12	192222	192233
chr1	84	p2	(GA)5	10	194689	194698
chr1	85	p4	(GGTT)3	12	194954	194965
chr1	86	p3	(ACT)4	12	199120	199131
chr1	87	p5	(GTAAG)4	20	204967	204986
chr1	88	p4	(TAGG)3	12	208281	208292
chr1	89	p2	(TC)5	10	218541	218550
chr1	90	p5	(CTCTC)4	20	219386	219405
chr1	91	p3	(ATG)4	12	220748	220759
chr1	92	p2	(CT)5	10	227731	227740
chr1	93	p4	(TAGG)3	12	229365	229376
chr1	94	p4	(ATTG)3	12	230656	230667
chr1	95	p5	(GAGAG)7	35	231773	231807
chr1	96	p3	(CTT)4	12	238671	238682
chr1	97	p1	(T)9	9	242396	242404
chr1	98	p4	(AAGA)3	12	243932	243943
chr1	99	p3	(AAG)4	12	256857	256868
chr1	100	p2	(AG)5	10	262156	262165
chr1	101	p3	(GGT)4	12	262622	262633
chr1	102	p5	(CTCCT)3	15	262827	262841
chr1	103	p4	(CCTT)3	12	263169	263180
chr1	104	p3	(AAG)4	12	266240	266251
chr1	105	p4	(TACT)3	12	268109	268120
chr1	106	p5	(CTCTC)3	15	276708	276722
chr1	107	p4	(TGCT)3	12	276858	276869
chr1	108	p4	(CTTC)3	12	278228	278239
chr1	109	p3	(CAC)4	12	284267	284278
chr1	110	p3	(GTG)6	18	284287	284304
chr1	111	p3	(TCT)4	12	288008	288019
chr1	112	p5	(CTCTC)5	25	290958	290982
chr1	113	p4	(GTGC)3	12	291348	291359
chr1	114	p4	(TAAA)3	12	299889	299900
chr1	115	p4	(AAGC)3	12	305505	305516
chr1	116	p2	(CT)5	10	306110	306119
chr1	117	p2	(CA)5	10	307272	307281
chr1	118	p4	(AAGC)5	20	309616	309635
chr1	119	p3	(TGA)4	12	316546	316557
chr1	120	p3	(GGT)4	12	318165	318176
chr1	121	p5	(GAGAG)4	20	321341	321360
chr1	122	p2	(CT)5	10	332949	332958
chr1	123	p5	(CTCTC)4	20	337419	337438
chr1	124	p3	(TCT)4	12	338193	338204
chr1	125	p2	(TA)6	12	338412	338423
chr1	126	p2	(TG)5	10	338525	338534
chr1	127	p4	(CCGA)3	12	345120	345131
chr1	128	p5	(CTCTC)5	25	346228	346252
chr1	129	p6	(TTAGTC)3	18	348422	348439
chr1	130	p6	(GCTACT)3	18	349902	349919
chr1	131	p3	(GGT)4	12	350349	350360
chr1	132	p5	(TGTCA)3	15	352398	352412
chr1	133	p3	(GGT)4	12	352711	352722
chr1	134	p2	(CT)5	10	356605	356614
chr1	135	p2	(TC)5	10	356707	356716
chr1	136	p4	(AAGC)3	12	359607	359618
chr1	137	p5	(GAGAG)4	20	360599	360618
chr1	138	p3	(GTG)4	12	363562	363573
chr1	139	p5	(GAGAG)4	20	363773	363792
chr1	140	p2	(CT)6	12	367018	367029
chr1	141	p2	(TC)5	10	367031	367040
chr1	142	p5	(CCTAC)3	15	370154	370168
chr1	143	p4	(TAGA)3	12	371252	371263
chr1	144	p2	(GT)5	10	371552	371561
chr1	145	p4	(GATA)3	12	372053	372064
chr1	146	p4	(GTTG)3	12	373708	373719
chr1	147	p4	(TCAA)3	12	374840	374851
chr1	148	p3	(CTT)4	12	377907	377918
chr1	149	p3	(TTC)4	12	382970	382981
chr1	150	p3	(CAG)4	12	392481	392492
chr1	151	p5	(GGAGA)4	20	393241	393260
chr1	152	p5	(GAGAG)4	20	393335	393354
chr1	153	p3	(TTC)4	12	393870	393881
chr1	154	p4	(CGGC)3	12	394866	394877
chr1	155	p2	(AG)5	10	395840	395849
chr1	156	p3	(GAA)4	12	397698	397709
chr1	157	p2	(GA)5	10	398859	398868
chr1	158	p2	(TA)6	12	403567	403578
chr1	159	p1	(T)8	8	403881	403888
chr1	160	p2	(TC)6	12	408064	408075
chr1	161	p1	(T)8	8	410276	410283
chr1	162	p5	(TAGGC)3	15	410520	410534
chr1	163	p4	(CAAG)3	12	411947	411958
chr1	164	p1	(A)8	8	414366	414373
chr1	165	p2	(CT)6	12	414780	414791
chr1	166	p4	(AGCC)3	12	419848	419859
chr1	167	p3	(GGT)4	12	424520	424531
chr1	168	p1	(A)8	8	427123	427130
chr1	169	p5	(GAGAG)5	25	428455	428479
chr1	170	p2	(CT)5	10	428639	428648
chr1	171	p1	(A)8	8	433445	433452
chr1	172	p2	(CG)5	10	433835	433844
chr1	173	p4	(AAAG)3	12	435449	435460
chr1	174	p5	(AAAGA)3	15	446783	446797
chr1	175	p4	(GATT)3	12	447054	447065
chr1	176	p4	(TTCT)3	12	447497	447508
chr1	177	p3	(AAG)4	12	459645	459656
chr1	178	p3	(CTG)4	12	459920	459931
chr1	179	p1	(A)8	8	460367	460374
chr1	180	p4	(CAGT)3	12	463770	463781
chr1	181	p5	(GAGAG)6	30	464556	464585
chr1	182	p3	(CAA)4	12	464854	464865
chr1	183	p3	(TAG)4	12	467713	467724
chr1	184	p4	(TCGT)3	12	476205	476216
chr1	185	p2	(AG)6	12	478368	478379
chr1	186	p3	(TAG)4	12	479016	479027
chr1	187	p4	(AAGA)3	12	485033	485044
chr1	188	p3	(AAG)4	12	487256	487267
chr1	189	p5	(ACCCT)3	15	493796	493810
chr1	190	p4	(GACA)3	12	497585	497596
chr1	191	p4	(CAAT)3	12	501135	501146
chr1	192	p4	(CCTA)3	12	501289	501300
chr1	193	p4	(CCAC)3	12	502438	502449
chr1	194	p4	(GAAA)4	16	502468	502483
chr1	195	p5	(TTCTT)3	15	503426	503440
chr1	196	p5	(TTCTT)3	15	503564	503578
chr1	197	p5	(TTCTT)3	15	503605	503619
chr1	198	p5	(TTCTT)3	15	503660	503674
chr1	199	p5	(TTCTT)3	15	503715	503729
chr1	200	p5	(CTCTC)3	15	505491	505505
chr1	201	p5	(GAGAG)3	15	505971	505985
chr1	202	p2	(CT)5	10	506343	506352
chr1	203	p2	(TG)5	10	508813	508822
chr1	204	p5	(ATAGT)3	15	511140	511154
chr1	205	p1	(T)8	8	514423	514430
chr1	206	p2	(AG)5	10	530309	530318
chr1	207	p2	(GA)5	10	530330	530339
chr1	208	p2	(GA)8	16	530443	530458
chr1	209	p2	(AG)7	14	530466	530479
chr1	210	p6	(CAACTA)3	18	533511	533528
chr1	211	p4	(TTTC)3	12	534476	534487
chr1	212	p1	(A)9	9	539657	539665
chr1	213	p4	(CTGC)4	16	541753	541768
chr1	214	p5	(GTAAG)3	15	541774	541788
chr1	215	p4	(TTAC)3	12	543505	543516
chr1	216	p4	(AGAT)3	12	543520	543531
chr1	217	p6	(CCACTA)3	18	544099	544116
chr1	218	p6	(GTAGTG)3	18	544130	544147
chr1	219	p4	(GAAA)3	12	545127	545138
chr1	220	p2	(AG)5	10	546202	546211
chr1	221	p4	(GTGG)3	12	550516	550527
chr1	222	p3	(TTC)4	12	554299	554310
chr1	223	p4	(AGGC)3	12	558853	558864
chr1	224	p4	(AAAG)3	12	559742	559753
chr1	225	p4	(AAAG)3	12	566900	566911
chr1	226	p4	(TTCC)3	12	568191	568202
chr1	227	p5	(ATAGC)3	15	572630	572644
chr1	228	p5	(CTCTC)4	20	572748	572767
chr1	229	p3	(TTC)4	12	573141	573152
chr1	230	p2	(CT)5	10	575258	575267
chr1	231	p5	(GAGAG)4	20	580629	580648
chr1	232	p4	(TCGT)3	12	584662	584673
chr1	233	p4	(TATC)3	12	585246	585257
chr1	234	p4	(TCGT)3	12	590203	590214
chr1	235	p5	(GAGAG)5	25	590912	590936
chr1	236	p3	(ACT)4	12	593812	593823
chr1	237	p2	(GA)5	10	597526	597535
chr1	238	p4	(AAGG)3	12	600262	600273
chr1	239	p4	(AGCC)3	12	609500	609511
chr1	240	p3	(GGT)4	12	614172	614183
chr1	241	p1	(A)8	8	616775	616782
chr1	242	p5	(GAGAG)5	25	618107	618131
chr1	243	p2	(CT)5	10	618291	618300
chr1	244	p1	(A)8	8	623097	623104
chr1	245	p2	(CG)5	10	623487	623496
chr1	246	p4	(AAAG)3	12	625101	625112
chr2	247	p1	(C)10	10	782	791
chr2	248	p3	(GCC)4	12	3159	3170
chr2	249	p5	(ACTTT)3	15	3998	4012
chr2	250	p4	(GTTG)3	12	4128	4139
chr2	251	p3	(AAG)4	12	5166	5177
chr2	252	p2	(TC)5	10	8191	8200
chr2	253	p1	(T)8	8	8558	8565
chr2	254	p1	(T)8	8	15176	15183
chr2	255	p5	(TCTTT)3	15	15251	15265
chr2	256	p1	(T)8	8	16840	16847
chr2	257	p5	(CTCTC)4	20	20818	20837
chr2	258	p2	(CT)6	12	21548	21559
chr2	259	p3	(GAA)5	15	22313	22327
chr2	260	p2	(TA)5	10	33149	33158
chr2	261	p4	(CACG)3	12	34083	34094
chr2	262	p4	(GCTC)3	12	34135	34146
chr2	263	p4	(GCGT)6	24	40631	40654
chr2	264	p3	(AGA)4	12	44833	44844
chr2	265	p6	(GGTAGG)3	18	46463	46480
chr2	266	p5	(CTCTC)5	25	50406	50430
chr2	267	p3	(TAG)4	12	50793	50804
chr2	268	p4	(CTGA)3	12	52081	52092
chr2	269	p4	(ACTG)3	12	52093	52104
chr2	270	p3	(AGG)4	12	60302	60313
chr2	271	p3	(ACT)5	15	65590	65604
chr2	272	p1	(T)8	8	66284	66291
chr2	273	p4	(TCTA)3	12	71713	71724
chr2	274	p4	(AAGA)3	12	73482	73493
chr2	275	p4	(TGGT)3	20	73747	73757
chr2	276	p2	(GA)5	10	75732	75741
chr2	277	p3	(GAA)4	12	83338	83349
chr2	278	p2	(AG)5	10	84761	84770
chr2	279	p1	(A)8	8	86941	86948
chr2	280	p2	(TC)5	10	89075	89084
chr2	281	p3	(CAC)5	15	90815	90829
chr2	282	p3	(ACC)4	12	91043	91054
chr2	283	p4	(CATT)3	12	91111	91122
chr2	284	p4	(TCAG)3	12	92403	92414
chr2	285	p4	(TAGG)3	12	92634	92645
chr2	286	p4	(TTGA)3	12	95613	95624
chr2	287	p5	(GAGAG)8	40	98608	98647
chr2	288	p2	(CT)5	10	100348	100357
chr2	289	p1	(A)9	9	101907	101915
chr2	290	p4	(TCTT)3	12	102052	102063
chr2	291	p2	(CT)6	12	102598	102609
chr2	292	p3	(ATC)4	12	102894	102905
chr2	293	p3	(CAT)4	12	102908	102919
chr2	294	p3	(AAG)5	15	104361	104375
chr2	295	p2	(TA)5	10	113423	113432
chr2	296	p2	(GA)5	10	114705	114714
chr2	297	p4	(CCCA)3	12	118842	118853
chr2	298	p4	(GAAA)3	12	120861	120872
chr2	299	p3	(AGA)4	12	126673	126684
chr2	300	p3	(TAG)6	18	130459	130476
chr2	301	p5	(CTACC)3	15	131740	131754
chr2	302	p3	(TAG)4	12	131763	131774
chr2	303	p1	(T)9	9	133374	133382
chr2	304	p3	(AGA)4	12	134349	134360
chr2	305	p2	(AT)9	18	135157	135174
chr2	306	p2	(TC)5	10	137630	137639
chr2	307	p2	(AG)5	10	147776	147785
chr2	308	p3	(TAG)4	12	149446	149457
chr2	309	p2	(AG)5	10	150258	150267
chr2	310	p5	(CTCTC)5	25	150597	150621
chr2	311	p1	(T)8	8	152649	152656
chr2	312	p5	(ATATC)3	15	153290	153304
chr2	313	p5	(CGCAC)3	15	160972	160986
chr2	314	p3	(TAG)5	15	162193	162207
chr2	315	p4	(CACG)4	16	165822	165837
chr2	316	p3	(TAG)4	12	184837	184848
chr2	317	p2	(TC)5	10	187694	187703
chr2	318	p2	(AG)5	10	196034	196043
chr2	319	p4	(AAAG)3	12	197221	197232
chr2	320	p4	(GGTA)3	12	209793	209804
chr2	321	p3	(CTT)4	12	222453	222464
chr2	322	p2	(GT)6	12	224565	224576
chr2	323	p5	(ATGCA)3	15	225591	225605
chr2	324	p3	(CTA)4	12	228464	228475
chr2	325	p1	(A)8	8	228502	228509
chr2	326	p5	(GAGAG)3	15	234618	234632
chr2	327	p5	(AAGAT)3	15	235899	235913
chr2	328	p4	(AAAG)3	12	236147	236158
chr2	329	p3	(TCT)4	12	241163	241174
chr2	330	p4	(TTCA)3	12	244567	244578
chr2	331	p3	(TCT)4	12	250613	250624
chr2	332	p4	(CTTT)3	12	251098	251109
chr2	333	p1	(T)8	8	259677	259684
chr2	334	p3	(CTA)4	12	262300	262311
chr2	335	p4	(GCGG)3	12	267735	267746
chr2	336	p4	(GCCT)3	12	270396	270407
chr2	337	p4	(AAGA)3	12	274759	274770
chr2	338	p5	(TTCTT)4	20	283191	283210
chr2	339	p5	(TTCTT)3	15	283251	283265
chr2	340	p3	(ACT)4	12	284333	284344
chr2	341	p3	(CAG)4	12	286499	286510
chr2	342	p2	(AG)5	10	291193	291202
chr2	343	p3	(GCT)4	12	294765	294776
chr2	344	p2	(TC)6	12	299294	299305
chr2	345	p4	(TAAA)4	16	299490	299505
chr2	346	p1	(T)9	9	301642	301650
chr2	347	p3	(GAT)4	12	302587	302598
chr3	348	p4	(TTCT)3	12	1691	1702
chr3	349	p3	(TCT)5	15	4251	4265
chr3	350	p2	(CT)5	10	6274	6283
chr3	351	p3	(AGA)4	12	6639	6650
chr3	352	p4	(ATTC)3	12	8230	8241
chr3	353	p3	(CAC)4	12	10245	10256
chr3	354	p2	(GA)5	10	10501	10510
chr3	355	p2	(TA)5	10	20165	20174
chr3	356	p1	(A)9	9	25295	25303
chr3	357	p4	(AAGC)3	12	26477	26488
chr3	358	p3	(GGT)4	12	35627	35638
chr3	359	p4	(TGGT)3	12	36476	36487
chr3	360	p1	(T)8	8	37107	37114
chr3	361	p4	(GAAA)3	12	37364	37375
chr3	362	p5	(CTCTC)4	20	41926	41945
chr3	363	p5	(GAGAG)4	20	43211	43230
chr3	364	p1	(T)8	8	47558	47565
chr3	365	p2	(CT)5	10	47690	47699
chr3	366	p2	(GA)7	14	47958	47971
chr3	367	p4	(ATTC)3	12	47976	47987
chr3	368	p4	(CCAC)3	12	51482	51493
chr3	369	p4	(GAAA)3	12	51520	51531
chr3	370	p4	(CTTT)3	12	52330	52341
chr3	371	p5	(CCTAC)3	15	55068	55082
chr3	372	p4	(GTTG)3	12	58231	58242
chr3	373	p4	(TGGT)3	12	58247	58258
chr3	374	p3	(GTT)4	12	59701	59712
chr3	375	p5	(GAGCT)3	15	62722	62736
chr3	376	p3	(GTT)6	18	62769	62786
chr3	377	p4	(TGGT)3	12	63854	63865
chr3	378	p5	(GCTAT)3	15	65182	65196
chr3	379	p3	(ACT)4	12	65704	65715
chr3	380	p4	(TGGG)3	12	67779	67790
chr3	381	p5	(CTCTC)5	25	67867	67891
chr3	382	p4	(GAAT)3	12	72244	72255
chr3	383	p3	(AAG)4	12	81489	81500
chr3	384	p4	(GTGC)3	12	90537	90548
chr3	385	p5	(CTCTC)5	25	92205	92229
chr3	386	p1	(A)8	8	92508	92515
chr3	387	p5	(CTCTC)5	25	93398	93422
chr3	388	p3	(GGT)4	12	98712	98723
chr3	389	p4	(CACG)3	12	114006	114017
chr3	390	p2	(AG)5	10	116317	116326
chr3	391	p3	(GAC)4	12	119939	119950
chr3	392	p1	(T)8	8	120682	120689
chr3	393	p5	(TCTTT)3	15	125250	125264
chr3	394	p4	(CTTC)3	12	128001	128012
chr3	395	p2	(GA)5	10	129037	129046
chr3	396	p4	(TCCA)3	12	130607	130618
chr3	397	p4	(TAGG)3	12	133107	133118
chr3	398	p3	(CTA)4	12	133622	133633
chr3	399	p1	(G)8	8	137430	137437
chr3	400	p3	(CTA)4	12	137841	137852
chr3	401	p3	(AAG)4	12	138730	138741
chr3	402	p3	(TAT)4	12	139023	139034
chr3	403	p2	(GA)5	10	140385	140394
chr3	404	p5	(CTCCT)4	20	143727	143746
chr3	405	p4	(CCTA)3	12	144770	144781
chr3	406	p4	(TAGT)3	12	145042	145053
chr3	407	p4	(AAAG)3	12	151157	151168
chr3	408	p3	(AAG)4	12	154491	154502
chr3	409	p4	(GCGA)3	12	160318	160329
chr3	410	p4	(ACTA)3	12	160723	160734
chr3	411	p3	(GGT)4	12	164792	164803
chr3	412	p4	(CTTA)3	12	165233	165244
chr4	413	p4	(GAAA)3	12	18405	18416
chr4	414	p1	(T)9	9	18683	18691
chr4	415	p4	(CTTT)3	12	23160	23171
chr4	416	p2	(GA)5	10	23600	23609
chr4	417	p4	(TCAT)3	12	30411	30422
chr4	418	p3	(TAG)4	12	32773	32784
chr4	419	p3	(ACT)4	12	32796	32807
chr4	420	p4	(AGAA)3	12	38292	38303
chr4	421	p4	(AGTG)3	12	41503	41514
chr4	422	p4	(CCAT)3	12	47310	47321
chr4	423	p4	(ATTC)3	12	48281	48292
chr4	424	p4	(CATT)3	12	52118	52129
chr4	425	p3	(CAC)4	12	52502	52513
chr4	426	p3	(GAT)4	12	54363	54374
chr4	427	p3	(GGT)4	12	54943	54954
chr4	428	p2	(AG)6	12	57663	57674
chr4	429	p3	(TTC)5	15	72815	72829
chr4	430	p2	(TC)5	10	77896	77905
chr4	431	p1	(A)8	8	78179	78186
chr4	432	p5	(TATGA)3	15	79587	79601
chr4	433	p4	(GGAT)3	12	79688	79699
chr4	434	p1	(T)9	9	83531	83539
chr4	435	p4	(GCCG)3	12	90534	90545
chr4	436	p5	(CCGCC)3	15	91163	91177
chr4	437	p4	(CTTC)3	12	96206	96217
chr4	438	p4	(TCTT)3	12	100868	100879
chr4	439	p5	(GAGAG)3	15	102183	102197
chr4	440	p1	(T)8	8	113992	113999
chr4	441	p5	(GAGAG)5	25	115882	115906
chr4	442	p5	(ATAGC)3	15	116172	116186
chr4	443	p5	(CTCTC)4	20	116290	116309
chr4	444	p3	(GGT)4	12	117815	117826
chr4	445	p5	(GAGAG)5	25	118402	118426
chr4	446	p4	(CGCA)6	24	120174	120197
chr4	447	p4	(GTGC)3	12	120210	120221
chr4	448	p2	(GA)5	10	122176	122185
chr4	449	p3	(CTT)4	12	126072	126083
chr4	450	p4	(AACG)3	12	128087	128098
chr4	451	p5	(CACCA)3	15	132908	132922
chr4	452	p4	(CAAC)3	12	138676	138687
chr4	453	p3	(GTG)4	12	143778	143789
chr4	454	p4	(GATT)3	12	146877	146888
chr4	455	p1	(T)9	9	148192	148200
chr4	456	p2	(TA)5	10	150799	150808
chr4	457	p2	(AT)5	10	151514	151523
chr4	458	p1	(A)9	9	154395	154403
chr4	459	p5	(CTTTT)3	15	154551	154565
chr4	460	p3	(CCA)5	15	157449	157463
chr4	461	p6	(CTTTTT)3	18	158382	158399
chr4	462	p6	(TTTCAT)3	18	158645	158662
chr5	463	p1	(A)8	8	267	274
chr5	464	p1	(A)8	8	1845	1852
chr5	465	p4	(ACTC)3	12	8241	8252
chr5	466	p3	(CCT)4	12	13660	13671
chr5	467	p2	(AG)5	10	14813	14822
chr5	468	p5	(ATCTT)3	15	19140	19154
chr5	469	p2	(CT)5	10	20353	20362
chr5	470	p1	(T)8	8	21483	21490
chr5	471	p4	(TGAA)3	12	22878	22889
chr5	472	p3	(TAG)4	12	23117	23128
chr5	473	p5	(AGCCC)3	15	26055	26069
chr5	474	p4	(TTTC)3	12	29607	29618
chr5	475	p3	(GAT)4	12	32179	32190
chr5	476	p3	(AGG)4	12	40650	40661
chr5	477	p4	(TTCT)3	12	40819	40830
chr5	478	p4	(GAAA)3	12	41295	41306
chr5	479	p1	(A)8	8	41865	41872
chr5	480	p4	(GTGG)3	12	52988	52999
chr5	481	p2	(AG)6	12	54167	54178
chr5	482	p4	(GTGC)6	24	54479	54502
chr5	483	p4	(TTCT)3	12	57208	57219
chr5	484	p4	(ACTA)3	12	59623	59634
chr5	485	p3	(AAG)4	12	63335	63346
chr5	486	p3	(AAC)5	15	70897	70911
chr5	487	p3	(GGT)5	15	70973	70987
chr5	488	p4	(AGGA)3	12	73833	73844
chr5	489	p4	(CACG)4	16	73921	73936
chr5	490	p4	(GAAA)3	12	76569	76580
chr5	491	p5	(ACTAC)3	15	77359	77373
chr5	492	p3	(AGC)4	12	77383	77394
chr5	493	p3	(GAA)4	12	91834	91845
chr5	494	p4	(TTTC)3	12	100322	100333
chr5	495	p3	(AAG)4	12	100472	100483
chr5	496	p3	(CCA)4	12	101709	101720
chr5	497	p2	(GA)5	10	104393	104402
chr5	498	p3	(AGT)4	12	105854	105865
chr5	499	p6	(GGTGGC)3	18	109424	109441
chr5	500	p4	(GTAA)3	12	114226	114237
chr5	501	p3	(TAG)4	12	116719	116730
chr5	502	p4	(ATTG)3	12	117103	117114
chr5	503	p3	(CAC)4	12	126961	126972
chr5	504	p3	(TAT)4	12	130938	130949
chr5	505	p2	(AG)5	10	131304	131313
chr5	506	p2	(GA)5	10	131343	131352
chr5	507	p3	(TAG)4	12	138308	138319
chr5	508	p3	(TAG)4	12	140550	140561
chr5	509	p4	(AAAG)3	12	143379	143390
chr5	510	p2	(GT)5	10	144946	144955
chr5	511	p4	(ATTC)3	12	145193	145204
chr5	512	p3	(TTC)5	15	147077	147091
chr5	513	p3	(GTG)4	12	147478	147489
chr5	514	p3	(AGA)4	12	148655	148666
chr5	515	p3	(TAG)4	12	148702	148713
chr5	516	p5	(GTGGG)3	15	148886	148900
chr5	517	p4	(GTTC)3	12	149306	149317
chr5	518	p4	(TCAA)3	12	149877	149888
chr6	519	p4	(CCTA)3	12	317	328
chr6	520	p4	(CCTC)3	12	3345	3356
chr6	521	p3	(CTA)5	15	14643	14657
chr6	522	p3	(AGA)4	12	14721	14732
chr6	523	p2	(AG)7	14	33141	33154
chr6	524	p4	(AAGG)3	12	33348	33359
chr6	525	p5	(AAAGA)3	15	35543	35557
chr6	526	p5	(AAAGA)3	15	35723	35737
chr6	527	p4	(GGAT)3	12	35867	35878
chr6	528	p1	(A)10	10	35964	35973
chr6	529	p2	(CT)5	10	37006	37015
chr6	530	p4	(GTAG)3	12	37028	37039
chr6	531	p4	(TAAG)3	12	37877	37888
chr6	532	p6	(TACTAT)3	18	38211	38228
chr6	533	p5	(AAAGA)3	15	38408	38422
chr6	534	p4	(TAGA)4	16	39750	39765
chr6	535	p4	(GCTT)3	12	41703	41714
chr6	536	p4	(GAAG)3	12	43131	43142
chr6	537	p5	(TTCTT)3	15	46349	46363
chr6	538	p2	(TA)5	10	53232	53241
chr6	539	p3	(TTA)4	12	53589	53600
chr6	540	p3	(TAG)4	12	59084	59095
chr6	541	p1	(T)8	8	61184	61191
chr6	542	p3	(TAG)4	12	69058	69069
chr6	543	p3	(TAG)4	12	78636	78647
chr6	544	p2	(CA)6	12	81722	81733
chr6	545	p4	(TCCT)4	16	85331	85346
chr6	546	p3	(ACC)4	12	90581	90592
chr6	547	p4	(ACCA)3	12	90741	90752
chr6	548	p4	(TGGT)3	12	90758	90769
chr6	549	p4	(ATAC)3	12	91178	91189
chr6	550	p4	(TCTA)3	12	100258	100269
chr6	551	p3	(CTT)4	12	100998	101009
chr6	552	p3	(GAA)4	12	102487	102498
chr6	553	p4	(AGGC)3	12	108151	108162

## Sheet: Table S4
Table S4. The identified long tandem repeats in B. schreberi mitogenome.
Chromosome	Indices	Period Size	Copy Number	Percent Matches	Percent Indels	Score	A	C	G	T	Entropy (0-2)
chr1	2279--2464	89	2	88	6	281	31	30	10	27	1.9
chr1	2424--2668	53	4.6	95	4	454	35	28	10	25	1.88
chr1	2424--2668	107	2.3	97	2	456	35	28	10	25	1.88
chr1	5748--5786	19	2.1	90	4	62	17	17	41	23	1.91
chr1	7841--7943	53	1.9	98	0	197	24	9	31	34	1.88
chr1	9259--9300	21	2	100	0	84	23	28	19	28	1.98
chr1	14089--14136	21	2.2	85	10	62	27	22	37	12	1.9
chr1	20529--20706	52	3.4	91	1	295	23	10	28	37	1.88
chr1	20630--20839	95	2.3	85	6	258	27	12	28	32	1.93
chr1	34745--34769	8	3.1	100	0	50	12	0	64	24	1.27
chr1	35176--35210	7	4.7	86	13	52	25	2	45	25	1.67
chr1	35179--35209	16	1.9	100	0	62	25	3	45	25	1.69
chr1	40078--40179	25	4.2	85	5	123	28	23	25	22	1.99
chr1	40121--40216	24	4	84	2	140	25	27	21	26	2
chr1	40096--40203	47	2.3	95	3	191	27	25	24	23	2
chr1	40259--40359	40	2.5	100	0	202	34	23	9	31	1.88
chr1	40449--40783	53	6.3	97	0	607	18	26	20	34	1.96
chr1	40449--40790	160	2.1	94	0	612	19	26	20	33	1.96
chr1	45835--45904	21	3.2	63	21	54	28	15	28	27	1.96
chr1	45826--45983	44	3.5	83	9	217	24	13	30	31	1.93
chr1	45723--45952	53	4.6	85	8	267	24	11	28	35	1.9
chr1	45773--45983	93	2.2	91	4	336	24	12	29	33	1.92
chr1	49086--49236	50	2.9	78	10	186	23	11	31	33	1.91
chr1	50659--50691	17	1.9	93	0	57	30	30	3	36	1.73
chr1	50798--50973	21	7.5	64	20	73	28	31	10	28	1.9
chr1	50796--50971	48	3.7	99	0	345	29	31	10	28	1.9
chr1	50953--51172	49	4.4	85	7	262	35	29	11	24	1.9
chr1	50953--51172	103	2.2	83	5	262	35	29	11	24	1.9
chr1	67092--67155	32	2	100	0	128	34	12	40	12	1.81
chr1	76610--76637	4	7	100	0	56	25	50	25	0	1.5
chr1	83963--83987	5	5	100	0	50	0	60	0	40	0.97
chr1	85861--85890	15	2	100	0	60	33	20	33	13	1.91
chr1	86223--86378	41	3.5	70	23	114	33	27	12	26	1.93
chr1	86171--86453	96	3	89	4	385	32	29	12	25	1.92
chr1	86360--86487	55	2.3	84	7	154	36	30	10	21	1.88
chr1	86492--86854	49	7.4	94	3	642	31	31	10	26	1.89
chr1	97185--97211	14	1.9	100	0	54	33	14	37	14	1.88
chr1	103749--103827	22	3.4	68	21	70	34	24	15	26	1.94
chr1	103892--103966	21	3.5	73	7	78	34	10	30	24	1.89
chr1	103888--104175	44	6.4	85	5	371	29	12	30	27	1.93
chr1	103926--104312	93	4.2	87	6	483	27	12	31	29	1.93
chr1	104067--104342	91	3	90	6	391	25	12	30	31	1.93
chr1	105301--105327	12	2.3	100	0	54	7	22	37	33	1.82
chr1	105762--105793	15	2.1	100	0	64	25	50	18	6	1.7
chr1	105771--105824	20	2.7	77	11	74	18	51	18	11	1.74
chr1	105824--105956	28	4.8	91	0	203	24	24	25	24	2
chr1	115635--115775	23	6.1	92	0	237	32	23	19	24	1.98
chr1	115862--116052	53	3.6	95	0	337	31	30	10	26	1.91
chr1	116017--116187	43	3.9	74	15	156	25	29	16	28	1.97
chr1	116171--116287	52	2.3	88	5	164	36	29	11	23	1.89
chr1	117710--117781	23	3.2	62	15	60	25	31	16	26	1.96
chr1	117691--117855	44	3.6	87	4	213	29	29	14	26	1.95
chr1	127106--127517	49	8.4	95	2	724	31	31	10	26	1.89
chr1	128543--128573	14	2.2	100	0	62	54	6	38	0	1.26
chr1	133657--133686	15	2	93	0	51	23	30	26	20	1.98
chr1	137168--137224	23	2.4	88	5	89	28	24	22	24	2
chr1	139893--139924	16	2	100	0	64	25	25	18	31	1.98
chr1	146538--146676	23	6.2	72	17	105	50	17	22	10	1.75
chr1	146665--146712	25	1.9	100	0	96	37	22	22	16	1.94
chr1	146678--146835	56	3	72	18	178	36	22	22	18	1.95
chr1	146722--146747	12	2.2	100	0	52	30	26	26	15	1.96
chr1	146734--146886	41	3.6	77	16	184	35	23	20	20	1.96
chr1	155459--155502	5	8.6	97	2	79	63	0	36	0	0.95
chr1	157610--157655	24	1.9	91	8	76	23	4	43	28	1.73
chr1	163718--163826	44	2.5	100	0	218	23	33	12	30	1.92
chr1	163747--163816	21	3.2	68	7	68	24	30	14	31	1.94
chr1	163724--163795	23	3.2	68	7	76	22	34	13	29	1.93
chr1	163665--164108	49	9.4	76	18	353	30	30	13	26	1.94
chr1	163828--163976	38	3.5	70	25	127	32	27	15	24	1.95
chr1	163855--164001	43	3.3	68	26	133	29	27	16	26	1.97
chr1	163806--164050	92	2.7	100	0	490	30	28	14	25	1.95
chr1	172043--172149	46	2.3	98	0	205	12	30	27	29	1.92
chr1	181624--181650	14	1.9	100	0	54	29	22	25	22	1.99
chr1	184573--184765	24	8	100	0	386	20	29	20	29	1.98
chr1	189138--189167	5	6	100	0	60	40	0	60	0	0.97
chr1	194261--194289	13	2.1	93	6	51	20	58	6	13	1.58
chr1	197432--197494	31	2	100	0	126	22	31	28	17	1.96
chr1	197701--197743	18	2.3	92	8	79	20	30	25	23	1.99
chr1	199471--199511	16	2.6	96	0	73	24	46	7	21	1.77
chr1	199900--200016	50	2.3	95	0	207	26	8	30	34	1.86
chr1	208287--208318	8	4.1	96	4	57	12	12	53	21	1.71
chr1	212364--212485	42	3	83	11	191	32	27	15	24	1.95
chr1	212397--212458	21	3.2	65	21	62	35	29	14	20	1.93
chr1	212443--212687	54	4.4	85	4	324	34	29	12	23	1.91
chr1	212443--212687	111	2.2	92	2	404	34	29	12	23	1.91
chr1	214504--214547	23	1.9	90	9	72	25	34	11	29	1.91
chr1	214536--214587	18	2.9	77	5	61	9	38	11	40	1.74
chr1	214547--214612	29	2.3	84	7	80	13	37	12	36	1.82
chr1	225334--225574	80	3	99	0	473	27	32	13	26	1.93
chr1	225665--225787	45	2.7	93	0	210	26	13	30	29	1.93
chr1	225704--226097	49	8.1	89	4	505	22	10	29	37	1.88
chr1	231773--231807	5	7	100	0	70	40	0	60	0	0.97
chr1	236837--236951	49	2.3	96	0	212	34	33	6	25	1.83
chr1	245856--245901	22	2.1	95	0	83	30	17	36	15	1.91
chr1	247867--247895	14	2.1	100	0	58	41	44	6	6	1.58
chr1	248809--248891	23	3.7	77	6	98	32	12	36	19	1.88
chr1	248790--248899	44	2.5	100	0	220	31	10	33	23	1.89
chr1	248881--249075	92	2.1	92	4	322	26	13	28	31	1.94
chr1	249022--249204	43	4.3	93	6	309	26	16	28	27	1.97
chr1	250835--250886	24	2.2	82	6	61	3	32	36	26	1.75
chr1	250844--250889	24	1.9	95	0	83	0	36	39	23	1.55
chr1	253252--253355	30	3.6	71	19	85	22	23	18	36	1.95
chr1	253465--253636	80	2.2	98	1	337	21	24	25	28	1.99
chr1	253698--253771	25	3.2	62	18	68	14	39	12	33	1.84
chr1	257255--257335	24	3.2	63	27	58	32	20	28	18	1.97
chr1	257263--257349	29	3.2	64	26	80	34	20	27	17	1.95
chr1	257254--257415	53	3.1	93	1	263	32	20	27	18	1.96
chr1	257279--257364	29	3.1	63	27	78	34	20	24	19	1.96
chr1	258362--258407	12	3.8	82	0	65	30	32	32	4	1.77
chr1	258362--258411	24	2.1	96	0	91	32	34	30	4	1.76
chr1	258410--258464	12	4.6	86	0	65	20	40	16	23	1.91
chr1	258711--258819	39	2.8	98	0	209	38	16	25	19	1.92
chr1	264419--264584	48	3.2	86	9	209	32	28	11	27	1.91
chr1	264495--264605	48	2.3	100	0	222	32	29	9	28	1.88
chr1	265693--265731	20	2	100	0	78	38	15	25	20	1.92
chr1	266698--266870	52	3.3	88	3	285	37	27	11	23	1.89
chr1	266913--266949	14	2.6	95	0	65	8	48	2	40	1.47
chr1	266933--266988	27	2.1	93	0	94	16	42	8	32	1.79
chr1	270111--270148	19	2	100	0	76	26	26	26	21	1.99
chr1	278691--278772	24	3.2	64	26	60	18	26	20	34	1.96
chr1	278635--278889	53	4.8	90	4	347	18	27	19	34	1.95
chr1	278635--278885	104	2.4	86	5	339	18	27	19	34	1.95
chr1	278729--278860	24	5.2	63	20	70	18	27	19	34	1.96
chr1	288320--288748	55	7.7	97	1	670	34	18	22	24	1.96
chr1	290958--290982	5	5	100	0	50	0	60	0	40	0.97
chr1	291757--291884	23	5.6	94	0	220	32	23	19	24	1.97
chr1	291866--292066	53	3.8	96	2	352	17	29	18	34	1.94
chr1	291880--292065	24	7.1	64	23	81	17	28	19	34	1.95
chr1	295992--296092	43	2.5	90	6	157	33	27	14	23	1.94
chr1	296215--296376	49	3.3	95	0	297	35	28	11	24	1.9
chr1	297391--297418	12	2.3	100	0	56	14	14	17	53	1.73
chr1	299042--299066	13	1.9	100	0	50	24	28	0	48	1.52
chr1	301471--301518	24	2	95	4	89	20	29	18	31	1.97
chr1	301579--301934	44	7.8	84	9	425	27	30	12	29	1.92
chr1	301657--301777	23	5.4	65	7	88	23	32	14	29	1.94
chr1	301579--301934	88	3.9	85	9	475	27	30	12	29	1.92
chr1	301579--301934	181	2	94	1	635	27	30	12	29	1.92
chr1	301833--301914	23	3.7	63	6	60	20	32	13	32	1.91
chr1	310177--310236	25	2.5	78	10	68	26	26	16	30	1.97
chr1	320246--320331	43	2	91	6	138	29	29	16	25	1.97
chr1	320195--320472	92	3	82	9	325	33	28	13	24	1.94
chr1	320443--320792	45	7.7	84	6	425	27	30	12	29	1.93
chr1	320443--320792	88	3.9	85	8	491	27	30	12	29	1.93
chr1	320444--320792	44	7.7	86	5	436	27	30	12	29	1.93
chr1	321600--321626	8	3.4	100	0	54	11	55	11	22	1.66
chr1	323927--324033	43	2.5	92	4	173	28	28	16	26	1.97
chr1	325869--325935	24	2.8	93	2	109	29	19	29	20	1.97
chr1	327231--327614	52	7.3	90	2	551	19	26	19	34	1.96
chr1	327441--327525	28	3.2	63	24	74	22	25	18	32	1.97
chr1	327814--328363	49	11.3	85	8	682	32	30	10	26	1.9
chr1	327814--328363	99	5.6	86	7	731	32	30	10	26	1.9
chr1	327904--327971	21	3.1	67	8	64	25	32	11	30	1.91
chr1	327814--328363	296	1.9	86	6	777	32	30	10	26	1.9
chr1	332642--332869	52	4.4	97	1	406	24	11	30	33	1.91
chr1	337494--337522	8	3.6	100	0	58	13	13	48	24	1.79
chr1	339352--339394	22	2	86	4	59	9	27	20	41	1.83
chr1	346228--346252	5	5	100	0	50	0	60	0	40	0.97
chr1	354488--354518	8	3.9	95	0	53	22	12	48	16	1.8
chr1	354799--354825	8	3.4	100	0	54	22	11	55	11	1.66
chr1	354954--354990	17	2.2	100	0	74	16	18	40	24	1.9
chr1	359191--359279	23	3.9	93	0	160	22	21	23	32	1.98
chr1	363528--363559	8	4	100	0	64	25	50	0	25	1.5
chr1	365529--365581	24	2.2	93	0	88	20	28	24	26	1.99
chr1	365833--365929	40	2.4	100	0	194	30	15	27	25	1.96
chr1	366298--366382	28	3.2	63	24	74	32	18	25	22	1.97
chr1	366209--366462	52	4.8	91	2	370	36	18	26	18	1.94
chr1	373159--373271	40	2.8	97	2	208	31	16	27	23	1.96
chr1	377452--377488	19	1.9	100	0	74	35	21	21	21	1.96
chr1	383905--384025	55	2.2	100	0	242	26	27	16	29	1.97
chr1	384055--384175	52	2.3	98	0	233	33	30	9	25	1.89
chr1	386092--386123	15	2.1	94	5	57	6	21	6	65	1.38
chr1	389144--389336	49	4.1	66	25	117	25	31	12	30	1.93
chr1	389143--389524	44	8.3	74	14	257	28	30	11	29	1.92
chr1	389111--389300	93	2	86	8	260	30	31	11	27	1.92
chr1	389145--389437	137	2.1	96	2	534	27	31	11	28	1.92
chr1	389282--389503	93	2.4	94	0	399	28	30	12	28	1.93
chr1	389145--389486	137	2.5	90	4	472	28	30	11	28	1.92
chr1	406492--406564	23	3.1	76	5	74	23	23	16	36	1.94
chr1	406799--407046	49	5.2	79	14	302	36	29	11	22	1.89
chr1	416664--416715	14	3.4	80	17	58	25	53	0	21	1.45
chr1	422907--422932	11	2.4	100	0	52	15	34	26	23	1.94
chr1	423854--423885	17	1.9	93	6	57	21	43	6	28	1.77
chr1	425640--425669	14	2.1	93	0	51	50	26	23	0	1.5
chr1	428180--428216	16	2.2	95	4	67	0	27	21	51	1.48
chr1	428455--428479	5	5	100	0	50	40	0	60	0	0.97
chr1	431659--431730	23	3.1	82	4	81	23	22	18	36	1.95
chr1	431742--431823	24	3.2	64	26	60	18	26	20	34	1.96
chr1	431711--432125	53	7.8	92	1	690	17	27	19	35	1.94
chr1	431780--431860	24	3.2	65	21	65	17	29	19	33	1.95
chr1	431711--432125	105	3.9	94	0	708	17	27	19	35	1.94
chr1	432135--432234	26	3.6	70	25	87	22	25	13	40	1.89
chr1	431711--432208	265	1.9	87	5	725	17	28	18	36	1.93
chr1	432162--432258	32	3.2	68	26	102	22	25	13	38	1.91
chr1	432135--432266	58	2.3	97	2	248	21	25	13	39	1.9
chr1	432273--432730	53	8.8	88	5	514	35	29	10	24	1.88
chr1	434768--434824	30	1.9	100	0	114	57	5	19	17	1.58
chr1	436479--436873	44	8.6	82	9	420	29	11	31	27	1.91
chr1	436566--436634	21	3.2	68	8	66	36	10	27	26	1.88
chr1	436498--436613	23	5.2	60	8	60	31	12	29	25	1.93
chr1	436479--436873	94	4.3	91	3	601	29	11	31	27	1.91
chr1	436605--436940	49	7	77	14	234	27	10	32	30	1.9
chr1	443278--443467	63	3	81	11	253	22	12	37	27	1.9
chr1	447313--447347	17	2.1	100	0	70	17	17	22	42	1.88
chr1	464556--464585	5	6	100	0	60	40	0	60	0	0.97
chr1	466323--466417	40	2.3	87	5	131	29	14	27	28	1.95
chr1	469605--469719	44	2.6	100	0	230	27	15	29	26	1.96
chr1	469603--469814	44	4.5	88	3	214	26	12	29	31	1.92
chr1	471997--472198	80	2.5	99	0	395	30	23	21	24	1.99
chr1	472387--472412	9	2.9	100	0	52	23	11	42	23	1.86
chr1	481099--481130	15	2.1	94	5	57	9	12	46	31	1.73
chr1	482557--482682	53	2.4	98	0	243	24	24	20	30	1.99
chr1	495119--495152	17	2	100	0	68	23	17	35	23	1.95
chr1	495489--495903	49	8.3	84	6	480	25	10	31	32	1.9
chr1	495489--495797	98	3.2	94	1	541	26	10	31	32	1.9
chr1	495489--495903	147	2.8	85	5	530	25	10	31	32	1.9
chr1	495510--496031	49	10.4	82	10	330	24	11	30	33	1.91
chr1	495891--496040	48	3.1	66	25	118	26	14	28	30	1.95
chr1	495839--496097	96	2.7	90	3	393	26	12	28	32	1.93
chr1	498414--498439	12	2.2	100	0	52	30	26	26	15	1.96
chr1	500824--500852	13	2.1	93	6	51	20	31	24	24	1.98
chr1	503410--503445	18	2	94	0	63	0	25	5	69	1.1
chr1	503461--503486	12	2.2	100	0	52	15	26	26	30	1.96
chr1	503602--503734	55	2.4	100	0	266	4	27	13	54	1.58
chr1	503755--503821	26	2.6	82	15	77	25	20	13	40	1.89
chr1	503810--503985	55	3.2	96	1	318	34	27	11	26	1.91
chr1	504109--504195	43	2	93	4	149	29	28	16	25	1.96
chr1	520789--520858	36	2	91	2	113	22	32	21	22	1.98
chr1	527279--527379	43	2.5	79	13	127	33	27	12	25	1.93
chr1	530421--530479	22	2.7	82	10	66	47	5	44	3	1.42
chr1	530742--530780	19	2.1	90	4	62	17	17	41	23	1.91
chr1	533313--533345	14	2.4	100	0	66	24	15	9	51	1.72
chr1	533705--533959	53	4.9	90	4	364	25	10	30	33	1.9
chr1	533667--533962	107	2.8	84	7	367	26	10	29	33	1.9
chr1	536063--536090	14	2	100	0	56	50	21	14	14	1.78
chr1	559936--559990	25	2.1	93	6	94	18	5	49	27	1.69
chr1	573018--573043	13	2	100	0	52	15	15	53	15	1.73
chr1	575882--576004	49	2.5	85	7	166	31	30	10	26	1.9
chr1	575888--576135	44	5.3	81	12	218	28	32	10	28	1.91
chr1	575979--576088	21	5.1	71	11	67	23	33	11	30	1.91
chr1	587707--588018	49	6.3	87	7	386	25	12	31	31	1.92
chr1	587892--588017	53	2.4	97	0	234	24	11	31	32	1.9
chr1	588059--588153	50	1.9	97	0	181	24	10	29	35	1.89
chr1	588070--588216	50	2.9	85	6	178	25	9	31	34	1.88
chr1	590912--590936	5	5	100	0	50	40	0	60	0	0.97
chr1	595078--595242	49	3.3	93	2	260	33	31	8	26	1.86
chr1	598713--598828	35	3.3	97	0	223	24	28	17	30	1.97
chr1	598978--599118	42	3.5	86	9	229	34	26	14	24	1.94
chr1	599011--599072	21	3.2	65	21	62	35	29	14	20	1.93
chr1	612559--612584	11	2.4	100	0	52	15	34	26	23	1.94
chr1	613506--613537	17	1.9	93	6	57	21	43	6	28	1.77
chr1	615292--615321	14	2.1	93	0	51	50	26	23	0	1.5
chr1	617832--617868	16	2.2	95	4	67	0	27	21	51	1.48
chr1	618107--618131	5	5	100	0	50	40	0	60	0	0.97
chr1	621311--621382	23	3.1	82	4	81	23	22	18	36	1.95
chr1	621394--621475	24	3.2	64	26	60	18	26	20	34	1.96
chr1	621363--621777	53	7.8	92	1	690	17	27	19	35	1.94
chr1	621432--621512	24	3.2	65	21	65	17	29	19	33	1.95
chr1	621363--621777	105	3.9	94	0	708	17	27	19	35	1.94
chr1	621787--621886	26	3.6	70	25	87	22	25	13	40	1.89
chr1	621363--621860	265	1.9	87	5	725	17	28	18	36	1.93
chr1	621814--621910	32	3.2	68	26	102	22	25	13	38	1.91
chr1	621787--621918	58	2.3	97	2	248	21	25	13	39	1.9
chr1	621925--622382	53	8.8	88	5	514	35	29	10	24	1.88
chr1	624420--624476	30	1.9	100	0	114	57	5	19	17	1.58
chr1	626131--626525	44	8.6	82	9	420	29	11	31	27	1.91
chr1	626218--626286	21	3.2	68	8	66	36	10	27	26	1.88
chr1	626150--626265	23	5.2	60	8	60	31	12	29	25	1.93
chr1	626131--626525	94	4.3	91	3	601	29	11	31	27	1.91
chr1	626257--626592	49	7	77	14	234	27	10	32	30	1.9
chr2	944--1138	44	4.3	83	11	225	30	13	31	24	1.93
chr2	1614--1824	113	1.8	89	7	344	15	40	20	22	1.9
chr2	1951--2111	73	2.2	90	6	245	25	36	20	17	1.94
chr2	4518--4624	46	2.5	85	8	148	23	16	28	30	1.96
chr2	12451--12494	23	1.9	100	0	88	31	13	20	34	1.92
chr2	19595--19649	24	2.3	90	0	83	50	9	25	14	1.72
chr2	20442--20504	27	2.5	92	7	101	31	20	15	31	1.94
chr2	20639--20675	19	1.9	100	0	74	27	21	29	21	1.99
chr2	22720--22765	21	2.2	84	3	58	23	32	30	13	1.93
chr2	24428--24565	23	6	100	0	276	17	34	13	34	1.88
chr2	26677--26730	25	2.2	93	3	92	51	7	31	9	1.61
chr2	27448--27530	37	2.3	95	2	150	24	34	19	21	1.96
chr2	30957--31083	53	2.3	71	10	136	21	25	16	36	1.94
chr2	31203--31427	24	9.4	94	1	355	24	27	20	27	1.99
chr2	31449--31598	53	2.8	96	0	273	17	27	20	35	1.94
chr2	31489--31569	24	3.2	63	27	58	18	28	20	32	1.97
chr2	31657--31745	45	2	100	0	178	25	35	15	22	1.94
chr2	32914--32949	18	2	100	0	72	33	16	11	38	1.84
chr2	33199--33279	26	3.1	92	0	144	49	7	43	0	1.3
chr2	34844--34876	9	3.7	95	0	57	30	12	24	33	1.91
chr2	39217--39346	50	2.7	90	4	196	33	23	20	23	1.97
chr2	39211--39348	23	5.8	86	6	204	31	24	19	24	1.98
chr2	39622--40038	49	8.4	82	10	451	30	30	12	25	1.93
chr2	39676--40054	93	3.9	86	7	494	29	30	13	26	1.94
chr2	40128--40261	24	5.2	63	25	67	17	28	20	33	1.95
chr2	40066--40262	53	3.7	90	2	295	17	27	19	35	1.94
chr2	40631--40655	4	6.3	100	0	50	0	24	52	24	1.48
chr2	43105--43302	44	4.3	83	6	238	27	13	30	29	1.94
chr2	43153--43222	21	3.2	68	7	68	31	14	30	24	1.94
chr2	43138--43205	23	3	65	8	68	29	14	33	22	1.94
chr2	43105--43302	94	2.2	83	6	236	27	13	30	29	1.94
chr2	43500--43635	24	5.8	91	1	204	27	25	22	25	2
chr2	46742--47104	80	4.5	99	0	708	24	23	23	28	1.99
chr2	47060--47235	53	3.4	84	10	199	25	12	28	33	1.92
chr2	50406--50430	5	5	100	0	50	0	60	0	40	0.97
chr2	52065--52105	13	3.2	89	0	64	31	21	24	21	1.98
chr2	52067--52106	17	2.4	91	8	64	30	25	22	22	1.99
chr2	52067--52106	4	9.5	84	10	53	30	25	22	22	1.99
chr2	53915--54121	53	3.9	91	5	284	25	13	29	31	1.94
chr2	54018--54099	25	3.2	66	10	74	25	15	29	29	1.96
chr2	53915--54121	108	1.9	85	8	287	25	13	29	31	1.94
chr2	68245--68294	23	2.2	100	0	100	32	24	22	22	1.98
chr2	68343--68399	23	2.5	88	0	96	28	28	17	26	1.98
chr2	68251--68466	98	2.2	98	0	414	26	25	18	29	1.98
chr2	68372--68569	75	2.7	95	0	353	25	26	15	32	1.96
chr2	68582--68727	53	2.8	95	0	274	17	28	19	33	1.95
chr2	68586--68720	24	5.1	61	28	74	17	28	19	34	1.95
chr2	69535--69583	21	2.3	80	13	53	30	14	26	28	1.95
chr2	73726--73774	11	4.5	85	10	57	6	0	57	36	1.24
chr2	74408--74491	43	2	86	6	118	29	27	15	27	1.96
chr2	79624--79653	14	2.1	93	6	53	26	36	13	23	1.92
chr2	88941--88971	13	2.4	100	0	62	32	12	22	32	1.92
chr2	92691--92722	13	2.5	100	0	64	21	53	9	15	1.7
chr2	97318--97749	49	8.9	90	4	599	32	30	10	25	1.9
chr2	97341--97749	142	2.8	92	2	648	32	31	10	26	1.9
chr2	97439--97506	21	3.1	67	8	64	25	32	11	30	1.91
chr2	98608--98647	5	8	100	0	80	40	0	60	0	0.97
chr2	99826--100087	49	5.3	84	10	354	30	32	10	26	1.9
chr2	99793--100087	102	2.9	93	3	483	31	31	11	26	1.91
chr2	103829--104031	44	4.6	96	0	334	28	14	31	25	1.95
chr2	104058--104198	41	3	69	24	137	24	14	26	34	1.94
chr2	104012--104198	96	1.9	93	2	322	25	14	27	33	1.94
chr2	116231--116257	9	3	100	0	54	22	44	11	22	1.84
chr2	118692--118724	8	4.1	100	0	66	12	39	12	36	1.8
chr2	123633--123659	8	3.4	100	0	54	22	11	55	11	1.66
chr2	127199--127325	52	2.5	87	3	168	39	28	10	22	1.86
chr2	127345--127700	49	7.3	93	3	567	32	30	10	26	1.9
chr2	131632--131667	17	2.1	100	0	72	22	38	27	11	1.88
chr2	132004--132050	21	2.3	85	10	67	34	19	36	10	1.86
chr2	132845--133079	54	4.6	80	15	288	33	30	12	23	1.92
chr2	132915--133001	43	2	93	4	149	32	28	16	22	1.96
chr2	132990--133102	49	2.3	96	0	208	35	30	11	23	1.9
chr2	150597--150621	5	5	100	0	50	0	60	0	40	0.97
chr2	150900--150949	24	2.1	96	0	91	20	38	28	14	1.91
chr2	153867--154612	49	14.7	81	8	491	35	28	10	25	1.89
chr2	153936--154590	53	12.8	81	8	474	35	29	10	25	1.89
chr2	153936--154583	105	6.3	82	8	563	35	29	10	25	1.89
chr2	166534--166578	22	2	83	8	54	20	17	35	26	1.95
chr2	178851--178880	8	3.6	95	4	51	13	0	60	26	1.34
chr2	186457--186596	55	2.5	98	0	271	28	28	15	27	1.96
chr2	186581--186682	43	2.4	100	0	204	27	28	16	27	1.97
chr2	190401--190508	49	2.2	96	0	198	24	10	31	34	1.88
chr2	193193--193397	44	4.4	74	16	153	28	32	11	27	1.92
chr2	193241--193309	23	3.1	66	8	70	21	34	14	28	1.93
chr2	193222--193524	44	6.7	79	14	300	27	31	12	28	1.93
chr2	193241--193524	93	3.2	80	11	330	26	31	13	28	1.94
chr2	193191--193486	137	2.2	98	0	567	28	31	12	27	1.93
chr2	208530--208562	11	3	100	0	66	54	18	27	0	1.44
chr2	224051--224099	24	2	100	0	98	20	30	20	28	1.98
chr2	225625--225654	11	2.7	100	0	60	63	0	36	0	0.95
chr2	225878--225918	22	2	90	9	66	24	24	21	29	1.99
chr2	225914--225962	25	2.1	88	11	73	28	22	20	28	1.98
chr2	227281--227486	49	4.3	76	18	254	25	11	28	33	1.91
chr2	227333--227581	92	2.7	89	6	360	26	13	29	31	1.94
chr2	227474--227559	43	2	91	6	140	25	16	30	27	1.97
chr2	227567--227685	52	2.3	95	0	211	25	10	28	35	1.9
chr2	230224--230269	23	2	100	0	92	26	43	21	8	1.81
chr2	233535--233577	22	2	90	0	68	30	25	6	37	1.82
chr2	233612--233683	24	2.9	76	12	76	23	29	12	34	1.92
chr2	233588--233683	49	2	83	4	120	26	27	14	32	1.95
chr2	233736--234098	53	6.9	78	9	257	34	29	12	23	1.91
chr2	233768--234013	103	2.4	84	5	331	34	30	10	23	1.89
chr2	233768--234425	49	13.3	80	10	555	31	31	11	25	1.91
chr2	233971--234425	239	1.9	87	6	675	30	31	11	26	1.92
chr2	246869--246901	10	3.3	100	0	66	9	21	51	18	1.73
chr2	249720--249794	21	3.5	73	7	78	34	10	30	24	1.89
chr2	249716--250048	44	7.3	77	9	346	29	12	30	27	1.92
chr2	249736--249861	23	5.7	66	7	89	30	13	32	23	1.93
chr2	249716--250106	93	4.2	87	4	517	27	11	30	29	1.92
chr2	249716--250046	137	2.4	77	9	367	29	12	30	27	1.92
chr2	249798--250152	49	7.5	70	13	216	26	11	30	31	1.91
chr2	250140--250237	43	2.3	91	5	155	26	17	28	27	1.98
chr2	256433--256633	52	3.9	94	1	325	24	9	29	36	1.87
chr2	256930--256962	10	3.1	86	8	50	15	3	18	63	1.43
chr2	265913--266005	28	3.5	71	16	99	38	18	26	16	1.91
chr2	266014--266364	49	7.3	89	7	555	27	10	31	30	1.9
chr2	266014--266364	142	2.4	93	2	591	27	10	31	30	1.9
chr2	266423--266579	53	3	79	12	167	24	10	30	35	1.88
chr2	276359--276395	15	2.4	82	17	51	16	40	24	18	1.9
chr2	279819--279846	14	2	100	0	56	35	28	14	21	1.92
chr2	280007--280344	50	6.8	84	7	320	35	29	10	25	1.88
chr2	280163--280599	49	9.2	77	13	294	30	30	13	25	1.93
chr2	280163--280229	21	3.1	68	16	64	26	29	14	28	1.96
chr2	280009--280389	194	2	82	10	461	34	29	10	25	1.89
chr2	280071--280579	142	3.5	83	10	540	33	29	11	25	1.91
chr2	280202--280580	49	7.8	79	10	386	31	30	12	25	1.92
chr2	280272--280531	93	2.8	91	2	394	31	30	13	25	1.93
chr2	280608--280726	29	4.4	69	19	66	16	26	18	37	1.92
chr2	280629--280726	29	3.6	69	18	91	16	27	18	37	1.92
chr2	280659--280750	24	3.6	68	18	69	17	30	18	33	1.94
chr2	280641--280751	53	2.1	96	0	204	17	28	18	35	1.94
chr2	280656--280742	29	3.2	64	26	69	16	29	18	35	1.92
chr2	283071--283099	8	3.6	100	0	58	27	24	13	34	1.93
chr2	289225--289252	14	2	100	0	56	14	42	21	21	1.88
chr2	290307--290342	16	2.3	100	0	72	16	36	22	25	1.94
chr2	298434--298486	24	2.2	89	0	79	33	18	30	16	1.94
chr2	301266--301446	23	7.9	94	0	326	24	18	25	30	1.98
chr2	305560--305593	14	2.4	100	0	68	17	38	8	35	1.81
chr3	3481--3667	24	7.2	24	62	28	62	33	20	27	18
chr3	3505--3643	29	5.1	29	62	28	90	34	20	25	19
chr3	3480--3674	53	3.7	53	100	0	390	33	20	27	18
chr3	3670--3732	23	2.9	23	93	6	105	25	19	28	26
chr3	7731--7879	43	3.6	43	83	11	211	33	26	14	25
chr3	7738--7861	38	3.1	38	72	14	117	33	25	15	25
chr3	7724--7879	81	1.9	82	96	3	289	35	26	14	24
chr3	7774--7833	21	3	21	64	26	58	36	26	13	23
chr3	7900--8025	49	2.6	49	97	0	234	34	30	11	23
chr3	8001--8132	44	3	44	90	1	219	24	31	14	29
chr3	7998--8109	21	5.1	21	67	12	82	25	32	12	30
chr3	19725--19886	49	3.4	48	89	5	226	27	10	32	29
chr3	19768--19925	44	3.5	44	88	6	201	27	12	32	27
chr3	29454--29548	47	2	47	100	0	190	30	16	27	25
chr3	29467--29540	23	3.2	23	64	17	62	31	14	27	27
chr3	29580--29838	49	5.3	49	97	1	459	26	10	32	31
chr3	30092--30169	24	3.1	24	65	13	66	34	20	28	16
chr3	30063--30230	52	3.2	53	88	3	250	35	19	27	18
chr3	37735--37771	18	1.9	19	89	10	58	43	16	18	21
chr3	45734--46274	49	10.9	49	82	8	537	33	30	11	24
chr3	45734--46274	101	5.5	97	82	9	518	33	30	11	24
chr3	45734--46274	142	3.6	144	84	9	544	33	30	11	24
chr3	45733--46274	191	2.7	195	83	8	611	33	30	11	24
chr3	52021--52050	14	2.1	14	93	0	51	30	46	13	10
chr3	59180--59320	76	1.9	76	98	0	273	26	23	27	21
chr3	59610--59638	15	1.9	15	100	0	58	20	34	6	37
chr3	66331--66425	40	2.3	42	87	5	131	28	27	14	29
chr3	67625--67667	18	2.3	19	92	8	79	20	30	25	23
chr3	67867--67891	5	5	5	100	0	50	0	60	0	40
chr3	87715--87794	41	1.9	43	87	5	119	33	25	13	27
chr3	87525--87800	148	1.9	149	92	0	473	35	27	12	25
chr3	87786--88094	49	6.3	49	93	3	498	32	31	9	26
chr3	87786--88094	147	2.1	147	96	1	575	32	31	9	26
chr3	89450--89474	7	3.6	7	100	0	50	28	44	0	28
chr3	92205--92229	5	5	5	100	0	50	0	60	0	40
chr3	93398--93422	5	5	5	100	0	50	0	60	0	40
chr3	93911--93991	24	3.2	24	63	27	58	32	20	28	18
chr3	93910--94020	53	2.1	53	93	0	186	35	18	27	18
chr3	94106--94346	44	5.4	45	88	5	375	30	12	31	25
chr3	94106--94345	133	1.8	133	90	3	394	30	12	31	25
chr3	94106--94348	89	2.8	88	92	2	398	30	12	31	25
chr3	97308--97476	54	3.2	53	82	8	186	26	10	29	33
chr3	97531--97672	55	2.6	55	97	0	266	28	9	28	32
chr3	99834--99926	45	2.1	44	88	6	134	17	36	19	26
chr3	101620--101939	99	3.1	100	84	7	385	25	10	30	33
chr3	101642--101943	53	5.8	52	87	4	339	24	10	30	33
chr3	102012--102066	24	2.3	25	81	6	60	34	12	23	29
chr3	104551--104651	43	2.3	43	100	0	202	27	16	27	27
chr3	118440--118477	19	2	19	100	0	76	21	31	21	26
chr3	126951--127137	52	3.7	49	80	9	232	36	29	10	22
chr3	126951--127137	103	1.8	101	87	4	277	36	29	10	22
chr3	132059--132157	26	3.6	26	69	24	85	21	25	13	40
chr3	132027--132189	58	2.8	58	96	0	290	22	25	14	37
chr3	132196--132450	53	4.8	53	87	6	315	35	29	10	23
chr3	142309--142504	49	4	49	87	9	258	35	30	10	23
chr3	142461--142741	80	3.5	80	98	0	530	28	24	22	24
chr3	143890--143970	24	3.2	24	63	27	58	32	20	28	18
chr3	143861--144036	53	3.3	53	93	0	298	34	19	28	17
chr3	143861--143999	29	5.1	29	60	22	77	36	19	26	17
chr3	143927--144010	29	3.1	29	64	22	81	35	19	28	16
chr3	148958--149227	93	2.9	93	88	2	375	35	27	12	24
chr3	149215--149339	53	2.4	53	97	1	234	38	28	12	21
chr3	149320--149679	49	7.3	49	88	4	492	33	30	10	25
chr3	149268--149681	199	2.1	200	88	2	609	33	30	11	24
chr3	153421--153470	19	2.6	19	84	6	66	40	36	4	20
chr3	153423--153459	14	2.6	14	84	16	58	37	35	5	21
chr3	156945--156970	13	2	13	100	0	52	0	7	38	53
chr3	163475--163500	13	2	13	100	0	52	7	46	7	38
chr3	167161--167663	49	10.3	49	84	10	620	32	31	9	25
chr3	167161--167620	240	1.9	243	90	4	734	32	31	9	25
chr3	167655--167691	17	2.1	18	85	14	51	10	45	18	24
chr3	168193--168261	35	2	35	88	0	102	24	36	18	20
chr4	3086--3185	46	2.2	45	91	5	157	29	30	17	24
chr4	6576--6630	27	2	27	96	0	101	29	29	23	18
chr4	19050--19251	80	2.5	80	99	0	395	24	21	24	29
chr4	21811--21853	12	3.8	12	84	6	54	25	27	23	23
chr4	26452--26481	13	2.3	13	94	0	51	6	33	6	53
chr4	29095--29146	27	1.9	27	100	0	104	15	21	19	44
chr4	39582--39623	20	2.1	20	90	0	66	23	30	9	35
chr4	57951--58128	49	3.7	49	73	19	149	32	30	12	24
chr4	57966--58051	43	2	42	91	6	138	29	29	16	25
chr4	58039--58245	49	4.3	49	81	6	289	32	29	12	25
chr4	58276--58396	44	2.8	44	94	0	215	32	29	13	24
chr4	61468--61762	49	6.3	49	81	9	228	29	31	11	27
chr4	61510--61719	44	4.6	44	87	5	269	27	31	11	28
chr4	61572--61679	21	4.9	23	63	13	64	25	32	14	27
chr4	61506--61762	88	2.8	92	83	8	344	28	31	12	28
chr4	69307--69331	12	2.1	12	100	0	50	32	52	8	8
chr4	70298--70433	40	3.3	40	93	3	218	27	27	16	29
chr4	73844--74045	80	2.5	80	98	0	395	24	21	24	29
chr4	97865--98040	44	3.9	44	90	3	235	25	15	28	30
chr4	97914--98076	49	3.4	49	92	4	255	24	13	29	32
chr4	101648--101752	44	2.4	44	100	0	210	27	32	13	26
chr4	115882--115906	5	5	5	100	0	50	40	0	60	0
chr4	118402--118426	5	5	5	100	0	50	40	0	60	0
chr4	120174--120200	4	6.8	4	100	0	54	22	51	25	0
chr4	120853--121095	92	2.6	92	95	0	423	24	12	28	34
chr4	123556--123580	7	3.6	7	100	0	50	28	44	0	28
chr4	130960--131086	53	2.4	53	97	1	238	25	11	30	33
chr4	131154--131267	24	4.7	24	96	1	201	30	19	29	20
chr4	139002--139231	52	4.6	53	72	17	197	36	29	11	23
chr4	138962--139231	149	1.8	143	85	7	373	34	28	11	24
chr4	139196--139559	49	7.4	49	92	1	541	34	28	12	24
chr4	139205--139559	147	2.4	147	95	1	631	33	29	12	25
chr4	147645--147694	25	2	25	100	0	100	28	16	24	32
chr4	156030--156075	23	2	23	100	0	92	21	17	30	30
chr4	158370--158400	13	2.5	12	94	5	53	3	16	0	80
chr4	158370--158400	6	5	6	92	7	53	3	16	0	80
chr4	158639--158672	6	5.8	6	89	6	52	11	17	0	70
chr5	2427--2473	16	2.6	18	77	19	53	34	23	21	21
chr5	6354--6392	21	1.9	20	84	5	51	25	33	7	33
chr5	6407--6484	23	3.4	23	66	7	68	24	29	10	35
chr5	6357--6736	49	7.7	49	85	10	458	31	30	10	28
chr5	10853--10896	19	2.3	20	92	4	72	34	34	4	27
chr5	10865--10905	19	2.2	19	90	0	64	41	31	7	19
chr5	22536--22578	21	2	21	100	0	86	13	23	18	44
chr5	29018--29042	12	2.1	12	100	0	50	36	16	32	16
chr5	40835--40971	23	5.9	23	97	0	247	34	13	35	16
chr5	44644--44790	43	3.3	43	66	26	124	23	14	26	35
chr5	44595--44833	92	2.6	92	100	0	478	21	13	26	38
chr5	44673--44817	38	3.4	38	67	26	110	20	13	24	41
chr5	51632--51714	24	3.5	24	100	0	166	26	21	28	22
chr5	54479--54505	4	6.8	4	100	0	54	0	22	51	25
chr5	58363--58670	49	6.3	49	97	1	548	26	9	31	32
chr5	58792--58884	29	3.2	29	65	14	82	33	19	33	13
chr5	58783--58996	59	3.8	57	76	15	223	32	18	30	17
chr5	58842--59075	109	2.1	109	96	0	432	33	16	29	20
chr5	58867--59083	56	4	56	77	13	238	34	15	28	22
chr5	59096--59183	30	3.3	24	71	20	77	36	14	25	23
chr5	59010--59164	81	1.9	83	89	5	244	34	14	25	26
chr5	62963--63004	21	2	21	100	0	84	14	19	38	28
chr5	65553--65752	24	8.5	24	96	0	271	26	26	21	25
chr5	67208--67321	49	2.3	49	95	0	201	26	10	30	32
chr5	67309--67393	42	2	42	95	4	154	25	16	29	28
chr5	68024--68080	21	2.7	21	91	5	89	33	33	15	17
chr5	71129--71241	49	2.3	49	98	0	217	23	12	29	35
chr5	71293--71443	44	3.4	44	88	0	248	30	13	29	26
chr5	71419--71515	49	2	49	89	0	149	22	11	28	37
chr5	71498--71591	43	2.2	43	96	1	172	26	15	27	29
chr5	71521--71588	21	3.2	21	63	19	50	29	17	25	27
chr5	73645--73766	48	2.5	48	90	4	183	23	9	31	34
chr5	73802--73848	11	4.5	10	79	15	51	55	4	40	0
chr5	80143--80178	19	1.9	19	94	5	65	19	25	11	44
chr5	80852--80953	44	2.3	45	91	3	170	28	15	30	25
chr5	80871--81034	49	3.4	49	88	4	212	26	11	31	31
chr5	81022--81106	42	2	42	95	4	154	25	16	29	28
chr5	81117--81318	37	5.3	37	89	5	289	27	13	27	31
chr5	81117--81275	16	8.6	21	62	25	81	27	12	27	32
chr5	92573--92603	16	2	15	93	6	53	22	6	38	32
chr5	92662--92691	8	3.9	8	95	4	53	13	0	60	26
chr5	93980--94240	49	5.4	49	78	14	292	23	11	29	35
chr5	98824--98902	35	2.3	35	97	0	149	22	29	16	31
chr5	99135--99180	16	2.9	16	96	0	83	23	30	32	13
chr5	111966--112003	19	2	19	100	0	76	21	26	26	26
chr5	134991--135281	51	5.8	51	90	4	486	26	10	30	32
chr5	134970--135297	99	3.3	99	100	0	656	26	10	30	32
chr5	137856--137919	28	2.3	28	88	0	92	26	17	29	26
chr5	144349--144447	51	1.9	51	90	8	157	31	31	11	26
chr5	148671--148700	15	2	15	93	0	51	36	13	23	26
chr6	287--315	9	3.3	9	90	9	51	41	48	10	0
chr6	18855--18879	8	3.1	8	100	0	50	24	0	52	24
chr6	18847--18893	20	2.3	20	82	7	60	23	2	53	21
chr6	20719--21025	53	5.8	53	93	1	517	35	18	28	17
chr6	20755--20946	29	7.1	29	64	19	94	37	18	27	16
chr6	20826--20959	24	5.2	24	64	22	74	34	19	29	17
chr6	20996--21059	24	2.7	24	97	0	119	26	20	31	21
chr6	34510--34857	44	7.6	46	87	5	376	29	11	31	27
chr6	34745--34812	21	3.1	21	68	15	66	30	14	29	25
chr6	35275--35308	12	2.8	12	100	0	68	35	23	23	17
chr6	35425--35452	8	3.5	8	100	0	56	35	14	25	25
chr6	35745--35810	27	2.4	27	100	0	132	51	15	28	4
chr6	38053--38079	12	2.3	12	100	0	54	33	25	25	14
chr6	38430--38502	27	2.7	27	100	0	146	52	15	28	4
chr6	38518--38567	12	4.2	12	100	0	100	32	26	26	16
chr6	38807--38839	16	2	17	88	5	50	27	18	18	36
chr6	38867--38892	12	2.2	12	100	0	52	15	26	26	30
chr6	38891--38937	21	2.2	21	100	0	94	29	21	19	29
chr6	39067--39104	12	3.2	12	100	0	76	15	26	26	31
chr6	39209--39400	53	3.6	53	95	2	332	36	27	11	25
chr6	43998--44044	13	3.5	13	77	11	51	14	21	17	46
chr6	45463--45495	16	2	17	88	5	50	27	18	18	36
chr6	45463--45559	44	2.1	46	88	5	144	22	18	21	37
chr6	46445--46514	16	4.4	16	70	22	67	20	21	18	40
chr6	46449--46523	23	3.2	24	69	17	59	17	20	21	41
chr6	50798--50941	42	3.4	42	95	2	243	30	13	31	24
chr6	50868--50935	21	3.2	21	66	22	61	26	16	32	25
chr6	51157--51194	12	3.2	12	100	0	76	31	26	26	15
chr6	51324--51370	21	2.2	21	100	0	94	29	19	21	29
chr6	51369--51394	12	2.2	12	100	0	52	30	26	26	15
chr6	51393--51436	23	1.9	23	90	0	70	43	22	27	6
chr6	53654--53691	19	2	19	94	0	67	36	15	13	34
chr6	54431--54477	13	3.5	13	77	11	51	14	21	17	46
chr6	69805--69831	14	1.9	14	100	0	54	37	18	14	29
chr6	77493--77523	11	2.8	11	100	0	62	35	9	45	9
chr6	86417--86615	53	3.8	53	80	10	219	25	20	25	28
chr6	86733--86822	30	2.8	32	86	10	98	12	22	25	40
chr6	86751--86825	30	2.5	30	95	0	132	14	22	28	34
chr6	97616--97695	40	2	40	100	0	160	42	17	22	17
chr6	107982--108024	7	5.7	7	84	15	59	13	60	11	13
chr6	107982--108024	16	2.8	16	96	3	79	13	60	11	13
chr6	108148--108178	8	3.9	8	91	0	53	22	16	51	9

## Sheet: Table S5
Table S5. The identified dispersed repeats in B. schreberi mitogenome.
Note. F: foward repeats, P: palindromic repeats
Length (bp)	Repeat type	Chromosome	Unit1_start	Unit1_end	Chromosome	Unit2_start	Unit2_end	E value
20545	F	chr1	418061	438605	chr1	607713	628257	0
1444	F	chr1	517664	519107	chr4	81813	83256	0
1413	F	chr1	519380	520792	chr4	83533	84945	0
1000	F	chr1	259595	260594	chr6	89167	90166	0
791	P	chr1	38634	39424	chr4	83257	84047	0
648	F	chr1	59130	59777	chr6	90167	90814	0
515	P	chr1	38634	39148	chr1	519380	519894	0
493	F	chr1	546805	547297	chr3	63965	64457	5.36e-277
387	P	chr1	466208	466594	chr3	66152	66538	6.58e-222
382	P	chr6	38833	39214	chr6	51045	51426	6.74e-219
323	P	chr1	8225	8547	chr1	118162	118484	2.24e-183
325	P	chr2	272376	272700	chr3	67982	68306	1.36e-181
307	P	chr1	327360	327666	chr1	366155	366461	9.62e-174
283	F	chr1	519103	519385	chr4	83253	83535	2.71e-159
279	P	chr1	39146	39424	chr1	519107	519385	6.93e-157
292	F	chr2	154195	154486	chr2	233769	234060	1.14e-156
283	F	chr2	46741	47023	chr2	46821	47103	9.72e-154
287	P	chr1	471953	472239	chr4	73801	74087	1.11e-153
287	F	chr2	39668	39954	chr2	280264	280550	1.11e-153
277	P	chr1	575298	575574	chr2	151957	152233	3.81e-150
273	F	chr1	127097	127369	chr3	87821	88093	9.48e-148
277	F	chr1	86589	86865	chr1	127252	127528	1.05e-147
260	F	chr1	212225	212484	chr1	598839	599098	1.9e-145
271	F	chr1	432142	432412	chr3	132065	132335	4.02e-144
271	F	chr1	621794	622064	chr3	132065	132335	4.02e-144
257	P	chr1	466591	466847	chr3	65898	66154	1.22e-143
256	P	chr1	467638	467893	chr3	65534	65789	4.88e-143
269	P	chr1	301813	302081	chr3	93957	94225	6.29e-143
255	F	chr2	39700	39954	chr2	280296	280550	1.95e-142
254	F	chr1	278730	278983	chr1	327455	327708	7.8e-142
258	P	chr1	337129	337386	chr6	28865	29122	2.36e-141
251	F	chr1	288319	288569	chr1	288374	288624	4.99e-140
247	F	chr1	366109	366355	chr3	29963	30209	9.47e-135
242	F	chr1	572604	572845	chr4	116146	116387	1.31e-134
241	F	chr2	132609	132849	chr6	23349	23589	5.24e-134
240	P	chr1	244376	244615	chr3	61218	61457	2.09e-133
239	P	chr3	29555	29793	chr3	167448	167686	8.38e-133
234	F	chr2	46709	46942	chr4	19017	19250	6.02e-127
229	F	chr5	134969	135197	chr5	135068	135296	8.78e-127
233	F	chr2	46710	46942	chr4	73812	74044	2.4e-126
237	P	chr1	471992	472228	chr4	19018	19254	3.37e-126
237	F	chr4	19018	19254	chr4	73812	74048	3.37e-126
225	F	chr1	59775	59999	chr6	90813	91037	2.25e-124
237	P	chr1	248855	249091	chr1	320260	320496	7.93e-124
227	F	chr1	86639	86865	chr2	127485	127711	9.57e-123
221	F	chr1	60210	60430	chr6	91245	91465	5.76e-122
233	P	chr1	471996	472228	chr2	46710	46942	1.93e-121
221	P	chr1	472019	472239	chr4	73801	74021	3.82e-119
216	P	chr1	118328	118543	chr1	266167	266382	5.89e-119
226	P	chr1	278716	278941	chr3	30009	30234	2.88e-117
212	P	chr1	278730	278941	chr1	366155	366366	1.51e-116
210	P	chr1	472019	472228	chr4	19018	19227	2.41e-115
218	F	chr1	126772	126989	chr1	278907	279124	7.84e-115
219	P	chr1	40633	40851	chr3	143791	144009	4.29e-113
209	P	chr1	337657	337865	chr3	109783	109991	6.06e-112
216	F	chr1	86491	86706	chr1	127301	127516	2.64e-111
215	F	chr1	86541	86755	chr1	86639	86853	1.04e-110
215	P	chr1	86541	86755	chr2	266013	266227	1.04e-110
215	F	chr1	127204	127418	chr2	127485	127699	1.04e-110
215	F	chr2	127458	127672	chr4	139221	139435	1.04e-110
201	P	chr1	327466	327666	chr3	30009	30209	6.33e-110
209	P	chr2	234239	234447	chr2	265990	266198	1.89e-109
199	F	chr1	212226	212424	chr2	132611	132809	1.01e-108
199	F	chr1	212226	212424	chr6	23351	23549	1.01e-108
199	F	chr1	598840	599038	chr2	132611	132809	1.01e-108
199	F	chr1	598840	599038	chr6	23351	23549	1.01e-108
199	P	chr3	29555	29753	chr3	46099	46297	1.01e-108
199	F	chr3	46099	46297	chr3	167488	167686	1.01e-108
202	F	chr2	46821	47022	chr4	73843	74044	9.59e-108
201	F	chr1	86484	86684	chr3	167440	167640	3.82e-107
196	F	chr1	288319	288514	chr1	288429	288624	6.48e-107
196	F	chr1	446778	446973	chr6	35538	35733	6.48e-107
208	F	chr4	120831	121038	chr5	44573	44780	1.54e-106
199	F	chr1	197636	197834	chr3	67560	67758	6.05e-106
194	P	chr1	527161	527354	chr1	588299	588492	1.04e-105
202	P	chr1	471996	472197	chr2	46901	47102	2.89e-105
202	F	chr2	46901	47102	chr4	19049	19250	2.89e-105
202	F	chr2	46901	47102	chr4	73843	74044	2.89e-105
192	F	chr2	39392	39583	chr2	279876	280067	1.66e-104
203	F	chr2	46741	46943	chr2	46901	47103	1.47e-103
190	P	chr3	142461	142650	chr4	73855	74044	2.65e-103
202	P	chr1	471996	472197	chr2	46821	47022	5.78e-103
202	F	chr2	46821	47022	chr4	19049	19250	5.78e-103
194	F	chr1	103838	104031	chr2	249666	249859	6.04e-103
193	P	chr1	86492	86684	chr3	29601	29793	2.4e-102
193	F	chr1	127302	127494	chr2	127485	127677	2.4e-102
197	P	chr1	301885	302081	chr3	93957	94153	2.82e-102
200	P	chr1	177567	177766	chr1	296072	296271	8.98e-102
200	F	chr2	127429	127628	chr2	154390	154589	8.98e-102
187	F	chr1	566686	566872	chr1	571234	571420	1.7e-101
191	P	chr2	46753	46943	chr3	142460	142650	3.8e-101
191	P	chr2	46833	47023	chr3	142460	142650	3.8e-101
194	P	chr1	127154	127347	chr1	495559	495752	1.75e-100
194	F	chr1	127203	127396	chr2	97533	97726	1.75e-100
194	P	chr1	495559	495752	chr3	87878	88071	1.75e-100
194	P	chr2	46913	47106	chr3	142457	142650	1.75e-100
185	F	chr1	86681	86865	chr2	127527	127711	2.72e-100
185	P	chr1	575390	575574	chr2	151957	152141	2.72e-100
197	P	chr4	5883	6079	chr5	48835	49031	5.49e-100
183	F	chr1	163989	164171	chr2	280461	280643	4.35e-99
183	P	chr1	225459	225641	chr4	131300	131482	4.35e-99
182	P	chr1	40573	40754	chr3	3479	3660	1.74e-98
194	F	chr1	86491	86684	chr1	86638	86831	3.35e-98
186	P	chr1	40666	40851	chr3	143791	143976	3.79e-98
190	F	chr1	471996	472185	chr3	142461	142650	4.29e-98
190	P	chr3	142461	142650	chr4	19061	19250	4.29e-98
193	F	chr1	86541	86733	chr1	127302	127494	1.32e-97
189	P	chr1	86688	86876	chr2	265990	266178	1.7e-97
180	P	chr1	324097	324276	chr1	477703	477882	2.78e-97
192	P	chr1	296059	296250	chr5	44710	44901	5.2e-97
188	F	chr1	127204	127391	chr4	139248	139435	6.72e-97
191	F	chr1	86688	86878	chr2	234259	234449	2.05e-96
191	P	chr1	495463	495653	chr3	46108	46298	2.05e-96
187	P	chr2	31437	31623	chr3	143834	144020	2.66e-96
178	F	chr1	127351	127528	chr2	97583	97760	4.45e-96
178	F	chr2	99729	99906	chr2	127248	127425	4.45e-96
190	F	chr1	495464	495653	chr3	29555	29744	8.06e-96
190	P	chr1	495464	495653	chr3	167497	167686	8.06e-96
189	F	chr1	127343	127531	chr3	149505	149693	3.17e-95
189	P	chr1	270813	271001	chr6	75708	75896	3.17e-95
181	P	chr1	226072	226252	chr6	23327	23507	3.78e-95
181	F	chr5	67231	67411	chr5	80944	81124	3.78e-95
188	F	chr1	127344	127531	chr2	127527	127714	1.25e-94
188	F	chr1	177588	177775	chr5	44710	44897	1.25e-94
188	P	chr2	266084	266271	chr3	46064	46251	1.25e-94
175	F	chr1	187476	187650	chr1	580483	580657	2.85e-94
187	P	chr1	80800	80986	chr2	71445	71631	4.92e-94
187	F	chr2	266042	266228	chr5	58440	58626	4.92e-94
187	P	chr3	97291	97477	chr3	132300	132486	4.92e-94
174	F	chr1	86533	86706	chr3	149505	149678	1.14e-93
186	F	chr1	86570	86755	chr2	234239	234424	1.94e-93
178	P	chr1	495476	495653	chr3	149513	149690	2.38e-93
182	P	chr1	495517	495698	chr3	87785	87966	2.58e-93
181	P	chr1	431715	431895	chr6	20842	21022	1.02e-92
181	P	chr1	621367	621547	chr6	20842	21022	1.02e-92
184	F	chr1	327856	328039	chr3	46014	46197	3e-92
184	F	chr2	132695	132878	chr3	126798	126981	3e-92
171	F	chr1	586175	586345	chr3	92815	92985	7.3e-92
175	F	chr1	127195	127369	chr3	87919	88093	1.5e-91
178	P	chr2	127534	127711	chr2	266001	266178	6.31e-91
169	F	chr1	184572	184740	chr1	184596	184764	1.17e-90
181	F	chr1	86688	86868	chr2	97583	97763	1.83e-90
181	F	chr2	97343	97523	chr3	45966	46146	1.83e-90
173	P	chr1	186536	186708	chr4	84893	85065	2.37e-90
177	P	chr1	445758	445934	chr2	254686	254862	2.5e-90
180	F	chr1	225775	225954	chr1	225824	226003	7.18e-90
171	F	chr3	19985	20155	chr6	104197	104367	3.74e-89
175	P	chr1	86581	86755	chr2	266013	266187	3.91e-89
175	P	chr1	431739	431913	chr6	20771	20945	3.91e-89
175	P	chr1	621391	621565	chr6	20771	20945	3.91e-89
166	F	chr1	86590	86755	chr1	86688	86853	7.47e-89
166	F	chr1	86590	86755	chr2	127534	127699	7.47e-89
166	F	chr1	86688	86853	chr1	127253	127418	7.47e-89
166	F	chr1	127253	127418	chr2	127534	127699	7.47e-89
166	F	chr2	40113	40278	chr2	68578	68743	7.47e-89
178	F	chr2	97583	97760	chr2	127534	127711	1.11e-88
178	F	chr2	97583	97760	chr3	149513	149690	1.11e-88
178	F	chr2	127534	127711	chr2	234259	234436	1.11e-88
173	P	chr2	28413	28585	chr3	142410	142582	6.11e-88
176	F	chr4	120876	121051	chr5	44618	44793	1.72e-87
163	F	chr1	226058	226220	chr1	588342	588504	4.78e-87
163	F	chr1	446995	447157	chr4	146818	146980	4.78e-87
175	P	chr1	103959	104133	chr3	7948	8122	6.76e-87
175	P	chr1	127342	127516	chr2	266062	266236	6.76e-87
175	P	chr1	248813	248987	chr1	320364	320538	6.76e-87
167	F	chr2	97533	97699	chr3	87927	88093	9.36e-87
167	P	chr2	97582	97748	chr5	58460	58626	9.36e-87
171	P	chr1	86563	86733	chr5	58482	58652	9.55e-87
171	P	chr1	389008	389178	chr2	250011	250181	9.55e-87
171	F	chr2	154419	154589	chr4	139221	139391	9.55e-87
166	P	chr1	86541	86706	chr1	495488	495653	3.72e-86
166	P	chr1	127351	127516	chr5	58460	58625	3.72e-86
166	F	chr5	58362	58527	chr5	58411	58576	3.72e-86
161	F	chr1	521627	521787	chr4	95546	95706	7.65e-86
173	P	chr1	104250	104422	chr1	388927	389099	1.04e-85
173	F	chr1	127246	127418	chr2	97576	97748	1.04e-85
173	P	chr1	145626	145798	chr4	48800	48972	1.04e-85
173	P	chr1	327906	328078	chr2	266099	266271	1.04e-85
173	F	chr2	103952	104124	chr3	19846	20018	1.04e-85
165	F	chr1	33062	33226	chr2	58173	58337	1.48e-85
169	F	chr1	495488	495656	chr2	266062	266230	1.49e-85
169	P	chr2	97580	97748	chr2	266062	266230	1.49e-85
160	F	chr1	125144	125303	chr1	309090	309249	3.06e-85
172	P	chr1	389281	389452	chr2	249874	250045	4.1e-85
159	P	chr1	226072	226230	chr2	132609	132767	1.22e-84
159	P	chr1	472075	472233	chr2	28377	28535	1.22e-84
171	F	chr2	266035	266205	chr5	58482	58652	1.61e-84
167	P	chr1	127252	127418	chr2	266013	266179	2.33e-84
163	F	chr1	231782	231944	chr1	590911	591073	2.34e-84
158	P	chr5	20926	21083	chr5	109438	109595	4.9e-84
170	P	chr1	40613	40782	chr3	3504	3673	6.34e-84
170	P	chr2	40108	40277	chr3	3463	3632	6.34e-84
166	P	chr1	495537	495702	chr2	154446	154611	9.21e-84
157	F	chr1	8225	8381	chr1	266226	266382	1.96e-83
157	P	chr1	212226	212382	chr1	226072	226228	1.96e-83
157	P	chr1	226072	226228	chr1	598840	598996	1.96e-83
157	F	chr1	231227	231383	chr2	93921	94077	1.96e-83
169	F	chr2	154495	154663	chr2	234308	234476	2.49e-83
165	P	chr1	177540	177704	chr3	167801	167965	3.64e-83
165	F	chr1	502080	502244	chr3	51103	51267	3.64e-83
161	F	chr1	225333	225493	chr1	225413	225573	3.7e-83
164	P	chr2	234239	234402	chr5	58433	58596	1.44e-82
155	F	chr1	76972	77126	chr1	212221	212375	3.13e-82
155	F	chr2	31272	31426	chr5	65576	65730	3.13e-82
167	F	chr1	86491	86657	chr2	234258	234424	3.85e-82
167	F	chr1	86589	86755	chr2	97582	97748	3.85e-82
167	F	chr1	127252	127418	chr2	234258	234424	3.85e-82
159	F	chr2	28377	28535	chr4	73807	73965	5.84e-82
159	P	chr2	103833	103991	chr4	61560	61718	5.84e-82
154	F	chr2	28382	28535	chr4	19018	19171	1.25e-81
166	F	chr1	86541	86706	chr2	97583	97748	1.51e-81
166	F	chr1	86590	86755	chr1	127351	127516	1.51e-81
166	F	chr1	86639	86804	chr3	149513	149678	1.51e-81
166	F	chr1	127204	127369	chr2	154446	154611	1.51e-81
166	F	chr1	127253	127418	chr1	127351	127516	1.51e-81
166	F	chr1	127302	127467	chr3	149513	149678	1.51e-81
166	P	chr2	266062	266227	chr3	149513	149678	1.51e-81
166	F	chr3	87928	88093	chr4	139248	139413	1.51e-81
162	P	chr2	68581	68742	chr3	3463	3624	2.25e-81
153	F	chr1	163805	163957	chr1	163897	164049	5.01e-81
157	P	chr3	167788	167944	chr4	120849	121005	9.23e-81
152	F	chr3	45858	46009	chr3	149405	149556	2.01e-80
164	F	chr1	86619	86782	chr2	234239	234402	2.33e-80
164	F	chr1	127282	127445	chr2	234239	234402	2.33e-80
164	F	chr2	127436	127599	chr4	139395	139558	2.33e-80
160	F	chr1	177616	177775	chr5	44738	44897	3.5e-80
151	F	chr1	76976	77126	chr1	598839	598989	8.02e-80
151	F	chr1	119492	119642	chr1	189553	189703	8.02e-80
151	P	chr1	226058	226208	chr1	527161	527311	8.02e-80
163	F	chr1	328243	328405	chr3	149559	149721	9.15e-80
150	P	chr1	76977	77126	chr1	226079	226228	3.21e-79
150	F	chr1	76977	77126	chr2	132611	132760	3.21e-79
150	F	chr1	76977	77126	chr6	23351	23500	3.21e-79
154	F	chr1	127397	127550	chr1	328243	328396	5.79e-79
154	F	chr2	28382	28535	chr2	46710	46863	5.79e-79
154	F	chr3	126798	126951	chr6	23435	23588	5.79e-79
149	P	chr1	212234	212382	chr1	588356	588504	1.28e-78
149	P	chr1	588356	588504	chr1	598848	598996	1.28e-78
149	P	chr1	588356	588504	chr2	132619	132767	1.28e-78
149	P	chr1	588356	588504	chr6	23359	23507	1.28e-78
161	F	chr2	266111	266271	chr3	19724	19884	1.41e-78
153	F	chr1	86532	86684	chr3	46099	46251	2.3e-78
148	F	chr1	205557	205704	chr1	521644	521791	5.13e-78
160	F	chr2	97491	97650	chr2	99927	100086	5.54e-78
156	F	chr1	327296	327451	chr1	431781	431936	8.53e-78
156	F	chr1	327296	327451	chr1	621433	621588	8.53e-78
152	P	chr3	29601	29752	chr3	149505	149656	9.15e-78
152	F	chr3	46100	46251	chr3	149505	149656	9.15e-78
152	F	chr3	149505	149656	chr3	167489	167640	9.15e-78
147	F	chr1	60067	60213	chr6	91103	91249	2.05e-77
147	P	chr1	186562	186708	chr4	84893	85039	2.05e-77
147	P	chr1	482740	482886	chr4	24714	24860	2.05e-77
147	F	chr5	44594	44740	chr5	44686	44832	2.05e-77
155	F	chr1	226044	226198	chr4	97668	97822	3.37e-77
155	F	chr1	320225	320379	chr4	57945	58099	3.37e-77
151	P	chr1	301827	301977	chr2	899	1049	3.63e-77
151	F	chr1	547298	547448	chr3	64470	64620	3.63e-77
146	P	chr1	127099	127244	chr1	495515	495660	8.22e-77
146	F	chr6	43980	44125	chr6	54413	54558	8.22e-77
145	F	chr1	184572	184716	chr1	184620	184764	3.29e-76
145	P	chr1	527171	527315	chr4	97678	97822	3.29e-76
145	F	chr1	588338	588482	chr4	97678	97822	3.29e-76
157	F	chr1	40573	40729	chr1	40626	40782	3.35e-76
153	F	chr1	40633	40785	chr1	431739	431891	5.25e-76
153	F	chr1	40633	40785	chr1	621391	621543	5.25e-76
153	F	chr3	143857	144009	chr6	20793	20945	5.25e-76
156	F	chr1	248893	249048	chr2	227345	227500	1.31e-75
144	F	chr1	205557	205700	chr4	95563	95706	1.31e-75
144	P	chr1	482806	482949	chr1	501951	502094	1.31e-75
144	F	chr1	495488	495631	chr5	58509	58652	1.31e-75
144	F	chr1	495510	495653	chr3	29601	29744	1.31e-75
144	P	chr1	495510	495653	chr3	46108	46251	1.31e-75
144	P	chr1	495510	495653	chr3	167497	167640	1.31e-75
144	P	chr2	105126	105269	chr6	31278	31421	1.31e-75
148	F	chr1	35384	35531	chr4	139905	140052	2.28e-75
155	F	chr1	257246	257400	chr3	143881	144035	5.15e-75
155	F	chr1	328243	328397	chr2	127580	127734	5.15e-75
151	F	chr2	899	1049	chr3	94061	94211	8.18e-75
154	F	chr1	40601	40754	chr2	40108	40261	2.02e-74
154	F	chr1	504086	504239	chr2	132892	133045	2.02e-74
154	P	chr2	40108	40261	chr6	20824	20977	2.02e-74
142	P	chr1	76985	77126	chr1	588363	588504	2.1e-74
142	F	chr1	86737	86878	chr2	234308	234449	2.1e-74
142	P	chr1	431772	431913	chr6	20771	20912	2.1e-74
142	P	chr1	472098	472239	chr4	73801	73942	2.1e-74
142	P	chr1	495464	495605	chr3	87976	88117	2.1e-74
142	P	chr1	621424	621565	chr6	20771	20912	2.1e-74
142	P	chr2	154494	154635	chr3	29555	29696	2.1e-74
142	F	chr2	154494	154635	chr3	46156	46297	2.1e-74
142	F	chr2	154494	154635	chr3	167545	167686	2.1e-74
142	F	chr3	3479	3620	chr3	3532	3673	2.1e-74
146	F	chr1	301906	302051	chr1	320764	320909	3.6e-74
146	P	chr1	320764	320909	chr3	93987	94132	3.6e-74
146	F	chr1	500698	500843	chr2	242675	242820	3.6e-74
153	P	chr1	86679	86831	chr2	266084	266236	7.92e-74
153	P	chr1	257246	257398	chr1	431715	431867	7.92e-74
153	P	chr1	257246	257398	chr1	621367	621519	7.92e-74
153	P	chr1	291879	292031	chr6	20804	20956	7.92e-74
153	F	chr1	296131	296283	chr3	167798	167950	7.92e-74
153	F	chr2	266084	266236	chr3	29601	29753	7.92e-74
153	P	chr2	266084	266236	chr3	167488	167640	7.92e-74
141	P	chr1	86736	86876	chr2	265990	266130	8.41e-74
141	F	chr1	212245	212385	chr1	320076	320216	8.41e-74
141	F	chr1	288319	288459	chr1	288484	288624	8.41e-74
141	F	chr1	320076	320216	chr1	598859	598999	8.41e-74
141	F	chr1	320076	320216	chr2	132630	132770	8.41e-74
141	F	chr1	320076	320216	chr6	23370	23510	8.41e-74
141	F	chr3	114880	115020	chr3	142621	142761	8.41e-74
145	F	chr1	86638	86782	chr3	167447	167591	1.43e-73
145	P	chr1	127252	127396	chr5	58482	58626	1.43e-73
145	F	chr1	127301	127445	chr3	167447	167591	1.43e-73
152	F	chr1	86680	86831	chr3	149505	149656	3.11e-73
152	P	chr2	39540	39691	chr3	97408	97559	3.11e-73
140	F	chr1	86687	86826	chr4	139296	139435	3.37e-73
140	F	chr1	127350	127489	chr4	139296	139435	3.37e-73
140	F	chr2	127533	127672	chr4	139296	139435	3.37e-73
140	P	chr2	234308	234447	chr2	265990	266129	3.37e-73
148	F	chr1	257253	257400	chr6	20877	21024	5.03e-73
144	F	chr1	86492	86635	chr2	127485	127628	5.68e-73
144	P	chr1	86639	86782	chr3	29650	29793	5.68e-73
144	P	chr1	86688	86831	chr5	58482	58625	5.68e-73
144	P	chr1	127302	127445	chr3	29650	29793	5.68e-73
144	F	chr1	177561	177704	chr4	120849	120992	5.68e-73
144	P	chr2	127534	127677	chr5	58482	58625	5.68e-73
144	F	chr2	154446	154589	chr3	87928	88071	5.68e-73
144	P	chr2	234281	234424	chr3	29677	29820	5.68e-73
144	P	chr3	149535	149678	chr5	58509	58652	5.68e-73
151	F	chr1	86534	86684	chr2	127527	127677	1.22e-72
151	P	chr2	127527	127677	chr2	266084	266234	1.22e-72
151	F	chr2	127527	127677	chr3	149506	149656	1.22e-72
151	F	chr2	154486	154636	chr3	87968	88118	1.22e-72
151	P	chr3	167788	167938	chr5	44597	44747	1.22e-72
139	F	chr1	51054	51192	chr3	132353	132491	1.35e-72
139	F	chr1	86590	86728	chr4	139297	139435	1.35e-72
139	P	chr1	127106	127244	chr3	29606	29744	1.35e-72
139	F	chr1	127106	127244	chr3	46108	46246	1.35e-72
139	F	chr1	127106	127244	chr3	167497	167635	1.35e-72
139	F	chr1	127253	127391	chr4	139297	139435	1.35e-72
139	F	chr2	97583	97721	chr4	139297	139435	1.35e-72
147	P	chr1	127250	127396	chr2	266084	266230	1.98e-72
147	F	chr2	39968	40114	chr2	280510	280656	1.98e-72
143	P	chr1	266644	266786	chr2	227595	227737	2.26e-72
143	F	chr1	472076	472218	chr4	57815	57957	2.26e-72
143	P	chr2	28392	28534	chr4	57815	57957	2.26e-72
143	P	chr4	19028	19170	chr4	57815	57957	2.26e-72
150	F	chr1	40580	40729	chr2	31448	31597	4.78e-72
150	P	chr1	40633	40782	chr6	20849	20998	4.78e-72
150	P	chr1	86728	86877	chr3	29555	29704	4.78e-72
150	F	chr1	86728	86877	chr3	46148	46297	4.78e-72
150	F	chr1	86728	86877	chr3	167537	167686	4.78e-72
150	P	chr2	31448	31597	chr3	3504	3653	4.78e-72
150	F	chr6	20796	20945	chr6	20849	20998	4.78e-72
138	P	chr1	226072	226209	chr1	320076	320213	5.38e-72
138	P	chr1	320076	320213	chr1	588356	588493	5.38e-72
146	F	chr1	40609	40754	chr2	68581	68726	7.83e-72
146	P	chr2	68581	68726	chr6	20824	20969	7.83e-72
142	F	chr1	495472	495613	chr3	19708	19849	8.96e-72
137	F	chr1	127380	127516	chr2	234239	234375	2.15e-71
137	F	chr1	212246	212382	chr1	527161	527297	2.15e-71
137	F	chr1	320077	320213	chr1	527161	527297	2.15e-71
137	F	chr1	527161	527297	chr1	598860	598996	2.15e-71
137	F	chr1	527161	527297	chr2	132631	132767	2.15e-71
137	F	chr1	527161	527297	chr6	23371	23507	2.15e-71
137	F	chr2	97612	97748	chr2	234239	234375	2.15e-71
137	P	chr4	139297	139433	chr5	58489	58625	2.15e-71
145	P	chr1	86589	86733	chr2	266084	266228	3.09e-71
145	P	chr1	495559	495703	chr2	97533	97677	3.09e-71
145	P	chr2	97582	97726	chr2	266035	266179	3.09e-71
145	P	chr2	127484	127628	chr3	29650	29794	3.09e-71
145	F	chr2	132734	132878	chr3	126837	126981	3.09e-71
141	F	chr1	327899	328039	chr3	46057	46197	3.56e-71
148	F	chr1	257253	257400	chr3	3532	3679	7.34e-71
148	F	chr2	97383	97530	chr3	46006	46153	7.34e-71
136	F	chr1	122390	122525	chr1	145907	146042	8.61e-71
136	F	chr1	197699	197834	chr3	67623	67758	8.61e-71
136	F	chr2	46741	46876	chr4	61205	61340	8.61e-71
136	F	chr4	61205	61340	chr4	73843	73978	8.61e-71
144	P	chr1	127351	127494	chr2	266035	266178	1.22e-70
144	F	chr2	97534	97677	chr2	154446	154589	1.22e-70
144	F	chr2	127485	127628	chr3	167448	167591	1.22e-70
144	F	chr2	266013	266156	chr3	29677	29820	1.22e-70
144	F	chr4	120852	120995	chr5	44686	44829	1.22e-70
143	F	chr1	40666	40808	chr2	31481	31623	4.8e-70
143	P	chr1	296019	296161	chr1	436960	437102	4.8e-70
143	P	chr1	296019	296161	chr1	626612	626754	4.8e-70
143	P	chr1	327897	328039	chr3	19751	19893	4.8e-70
143	F	chr1	328243	328385	chr2	97629	97771	4.8e-70
143	P	chr2	46720	46862	chr4	57815	57957	4.8e-70
143	P	chr4	57815	57957	chr4	73822	73964	4.8e-70
139	F	chr1	86541	86679	chr1	127106	127244	5.61e-70
139	F	chr1	127106	127244	chr3	149513	149651	5.61e-70
139	P	chr2	266133	266271	chr3	46064	46202	5.61e-70
146	F	chr2	97525	97670	chr3	167390	167535	1.13e-69
146	P	chr2	234250	234395	chr5	58489	58634	1.13e-69
146	P	chr3	19746	19891	chr3	46057	46202	1.13e-69
134	P	chr1	51054	51187	chr3	97291	97424	1.38e-69
134	P	chr1	226119	226252	chr2	43285	43418	1.38e-69
142	F	chr1	115876	116017	chr1	432324	432465	1.89e-69
142	F	chr1	115876	116017	chr1	621976	622117	1.89e-69
142	P	chr1	127103	127244	chr2	266089	266230	1.89e-69
142	P	chr2	40120	40261	chr3	3532	3673	1.89e-69
142	P	chr2	68585	68726	chr3	3532	3673	1.89e-69
138	P	chr1	103996	104133	chr3	7948	8085	2.23e-69
138	P	chr1	177567	177704	chr3	167801	167938	2.23e-69
138	P	chr1	495615	495752	chr3	87878	88015	2.23e-69
138	P	chr3	19712	19849	chr3	149553	149690	2.23e-69
145	F	chr2	97582	97726	chr2	234258	234402	4.42e-69
133	P	chr1	127208	127340	chr1	495664	495796	5.51e-69
133	F	chr1	184635	184767	chr5	65622	65754	5.51e-69
133	P	chr1	495664	495796	chr2	154450	154582	5.51e-69
133	P	chr4	58039	58171	chr4	97943	98075	5.51e-69
141	P	chr3	167798	167938	chr5	44689	44829	7.47e-69
137	F	chr2	46820	46956	chr4	61204	61340	8.85e-69
137	P	chr3	29608	29744	chr3	87830	87966	8.85e-69
137	F	chr3	46108	46244	chr3	87830	87966	8.85e-69
137	F	chr3	87830	87966	chr3	167497	167633	8.85e-69
144	F	chr1	86492	86635	chr1	86541	86684	1.73e-68
144	F	chr1	86492	86635	chr3	149513	149656	1.73e-68
144	F	chr1	86541	86684	chr1	86590	86733	1.73e-68
144	F	chr1	86541	86684	chr1	127253	127396	1.73e-68
144	F	chr1	86590	86733	chr3	149513	149656	1.73e-68
144	F	chr1	127253	127396	chr3	149513	149656	1.73e-68
144	F	chr1	127351	127494	chr2	234259	234402	1.73e-68
144	F	chr1	177561	177704	chr5	44591	44734	1.73e-68
144	P	chr2	97434	97577	chr6	34622	34765	1.73e-68
144	F	chr2	154397	154540	chr4	139395	139538	1.73e-68
144	P	chr2	234259	234402	chr5	58384	58527	1.73e-68
144	F	chr3	29579	29722	chr5	58509	58652	1.73e-68
144	P	chr3	46130	46273	chr5	58509	58652	1.73e-68
144	P	chr3	167519	167662	chr5	58509	58652	1.73e-68
132	P	chr1	90271	90402	chr1	503207	503338	2.21e-68
140	F	chr1	327856	327995	chr2	97391	97530	2.95e-68
140	F	chr2	97538	97677	chr3	87785	87924	2.95e-68
136	P	chr1	126729	126864	chr3	30244	30379	3.51e-68
136	P	chr1	468339	468474	chr3	64938	65073	3.51e-68
136	P	chr1	472062	472197	chr4	61205	61340	3.51e-68
136	F	chr4	19049	19184	chr4	61205	61340	3.51e-68
143	F	chr1	86736	86878	chr2	154494	154636	6.77e-68
143	F	chr1	320491	320633	chr1	575970	576112	6.77e-68
143	P	chr2	154492	154634	chr2	265990	266132	6.77e-68
131	F	chr1	76996	77126	chr1	320076	320206	8.82e-68
131	F	chr1	320791	320921	chr6	23592	23722	8.82e-68
131	P	chr1	406549	406679	chr4	97696	97826	8.82e-68
131	P	chr1	472098	472228	chr2	46710	46840	8.82e-68
139	P	chr2	266040	266178	chr4	139297	139435	1.16e-67
139	P	chr2	266089	266227	chr4	139297	139435	1.16e-67
142	P	chr1	40613	40754	chr1	257253	257394	2.65e-67
142	F	chr1	86391	86532	chr3	45764	45905	2.65e-67
142	F	chr1	248972	249113	chr2	250090	250231	2.65e-67
142	F	chr1	257253	257394	chr3	3479	3620	2.65e-67
142	P	chr1	432483	432624	chr3	97336	97477	2.65e-67
142	P	chr1	495464	495605	chr2	154494	154635	2.65e-67
142	P	chr1	622135	622276	chr3	97336	97477	2.65e-67
142	P	chr2	40120	40261	chr3	143888	144029	2.65e-67
142	P	chr2	68585	68726	chr3	143888	144029	2.65e-67
142	P	chr3	29555	29696	chr3	87976	88117	2.65e-67
142	F	chr3	46156	46297	chr3	87976	88117	2.65e-67
142	F	chr3	87976	88117	chr3	167545	167686	2.65e-67
130	F	chr1	76997	77126	chr1	527161	527290	3.53e-67
130	F	chr1	184587	184716	chr5	65622	65751	3.53e-67
130	F	chr1	184611	184740	chr5	65622	65751	3.53e-67
130	P	chr2	127582	127711	chr2	266001	266130	3.53e-67
130	F	chr3	87976	88105	chr3	149561	149690	3.53e-67
130	F	chr5	134969	135098	chr5	135167	135296	3.53e-67
138	P	chr1	225778	225915	chr1	296214	296351	4.58e-67
138	P	chr1	320499	320636	chr6	34666	34803	4.58e-67
138	P	chr1	599117	599254	chr4	131276	131413	4.58e-67
138	F	chr2	28413	28550	chr2	46981	47118	4.58e-67
138	F	chr2	266091	266228	chr5	58489	58626	4.58e-67
134	F	chr2	43285	43418	chr6	23327	23460	5.54e-67
134	P	chr3	19708	19841	chr3	87976	88109	5.54e-67
141	P	chr1	296131	296271	chr4	120855	120995	1.04e-66
141	F	chr1	406929	407069	chr2	132985	133125	1.04e-66
141	P	chr1	495473	495613	chr2	97623	97763	1.04e-66
141	P	chr2	97632	97772	chr5	58338	58478	1.04e-66
141	P	chr2	234308	234448	chr3	29555	29695	1.04e-66
141	F	chr2	234308	234448	chr3	46157	46297	1.04e-66
141	F	chr2	234308	234448	chr3	167546	167686	1.04e-66
141	F	chr2	265990	266130	chr3	29556	29696	1.04e-66
141	P	chr2	265990	266130	chr3	46156	46296	1.04e-66
141	P	chr2	265990	266130	chr3	167545	167685	1.04e-66
129	P	chr1	40573	40701	chr3	3479	3607	1.41e-66
129	F	chr2	127583	127711	chr2	234308	234436	1.41e-66
137	P	chr1	40580	40716	chr6	20862	20998	1.81e-66
137	F	chr1	40633	40769	chr2	31448	31584	1.81e-66
137	F	chr1	86541	86677	chr3	87830	87966	1.81e-66
137	F	chr1	296263	296399	chr2	132989	133125	1.81e-66
137	P	chr2	31448	31584	chr6	20809	20945	1.81e-66
137	F	chr2	46900	47036	chr4	61204	61340	1.81e-66
137	F	chr3	3517	3653	chr6	20862	20998	1.81e-66
137	F	chr3	87830	87966	chr3	149513	149649	1.81e-66
133	F	chr1	127161	127293	chr2	127344	127476	2.2e-66
133	P	chr1	495566	495698	chr3	87785	87917	2.2e-66
133	P	chr1	495664	495796	chr3	87932	88064	2.2e-66
133	F	chr2	127344	127476	chr3	87885	88017	2.2e-66
140	F	chr1	86540	86679	chr4	139296	139435	4.07e-66
140	P	chr1	257246	257385	chr2	31437	31576	4.07e-66
140	P	chr1	406830	406969	chr5	94061	94200	4.07e-66
140	P	chr1	406850	406989	chr2	227336	227475	4.07e-66
140	P	chr1	495615	495754	chr2	97482	97621	4.07e-66
140	P	chr2	266091	266230	chr3	87827	87966	4.07e-66
140	F	chr3	87785	87924	chr3	87932	88071	4.07e-66
140	F	chr3	149512	149651	chr4	139296	139435	4.07e-66
128	F	chr1	212256	212383	chr1	406553	406680	5.65e-66
128	F	chr1	320087	320214	chr1	406553	406680	5.65e-66
128	F	chr1	406553	406680	chr1	598870	598997	5.65e-66
128	F	chr1	406553	406680	chr2	132641	132768	5.65e-66
128	F	chr1	406553	406680	chr6	23381	23508	5.65e-66
136	P	chr1	587775	587910	chr2	280417	280552	7.12e-66
132	F	chr1	46080	46211	chr1	325699	325830	8.73e-66
132	F	chr3	29671	29802	chr6	34592	34723	8.73e-66
139	F	chr1	327899	328037	chr2	97434	97572	1.59e-65
139	F	chr2	234259	234397	chr4	139297	139435	1.59e-65
139	P	chr3	46057	46195	chr6	34627	34765	1.59e-65
127	P	chr1	212256	212382	chr4	97696	97822	2.26e-65
127	P	chr1	226072	226198	chr1	406553	406679	2.26e-65
127	P	chr1	270875	271001	chr6	75708	75834	2.26e-65
127	P	chr1	320087	320213	chr4	97696	97822	2.26e-65
127	F	chr1	406553	406679	chr1	527171	527297	2.26e-65
127	P	chr1	406553	406679	chr1	588356	588482	2.26e-65
127	P	chr1	598870	598996	chr4	97696	97822	2.26e-65
127	P	chr2	24442	24568	chr5	40844	40970	2.26e-65
127	P	chr2	132641	132767	chr4	97696	97822	2.26e-65
127	P	chr4	97696	97822	chr6	23381	23507	2.26e-65
135	P	chr1	320245	320379	chr2	250090	250224	2.81e-65
135	P	chr1	587748	587882	chr2	280445	280579	2.81e-65
138	P	chr1	127391	127528	chr1	495476	495613	6.23e-65
138	P	chr1	406715	406852	chr5	44778	44915	6.23e-65
138	P	chr2	127574	127711	chr3	29567	29704	6.23e-65
138	F	chr2	127574	127711	chr3	46148	46285	6.23e-65
138	F	chr2	127574	127711	chr3	167537	167674	6.23e-65
138	P	chr2	250087	250224	chr4	57965	58102	6.23e-65
138	P	chr2	266042	266179	chr3	167398	167535	6.23e-65
138	P	chr3	29567	29704	chr3	149553	149690	6.23e-65
138	F	chr3	46148	46285	chr3	149553	149690	6.23e-65
138	F	chr3	149553	149690	chr3	167537	167674	6.23e-65
138	P	chr3	167447	167584	chr5	58440	58577	6.23e-65
126	P	chr1	86581	86706	chr1	495488	495613	9.03e-65
126	P	chr1	119921	120046	chr1	441819	441944	9.03e-65
126	F	chr1	127244	127369	chr3	87968	88093	9.03e-65
126	F	chr2	99961	100086	chr3	167390	167515	9.03e-65
134	F	chr1	109649	109782	chr1	549157	549290	1.11e-64
134	F	chr1	164038	164171	chr2	39968	40101	1.11e-64
134	P	chr1	291750	291883	chr2	301303	301436	1.11e-64
134	P	chr1	587777	587910	chr2	39821	39954	1.11e-64
130	F	chr1	127154	127283	chr1	327949	328078	1.38e-64
130	F	chr1	327949	328078	chr3	87878	88007	1.38e-64
137	F	chr1	40580	40716	chr1	431739	431875	2.44e-64
137	F	chr1	40580	40716	chr1	621391	621527	2.44e-64
137	P	chr1	40580	40716	chr3	143873	144009	2.44e-64
137	P	chr1	86541	86677	chr5	58489	58625	2.44e-64
137	F	chr1	86717	86853	chr2	234239	234375	2.44e-64
137	P	chr1	301769	301905	chr6	34538	34674	2.44e-64
137	P	chr1	431739	431875	chr3	3517	3653	2.44e-64
137	F	chr1	432416	432552	chr6	39263	39399	2.44e-64
137	P	chr1	621391	621527	chr3	3517	3653	2.44e-64
137	F	chr1	622068	622204	chr6	39263	39399	2.44e-64
137	F	chr2	127563	127699	chr2	234239	234375	2.44e-64
137	F	chr2	234239	234375	chr3	149542	149678	2.44e-64
137	F	chr2	266042	266178	chr5	58391	58527	2.44e-64
137	F	chr3	3517	3653	chr3	143873	144009	2.44e-64
137	P	chr3	7784	7920	chr3	153995	154131	2.44e-64
137	F	chr3	29657	29793	chr5	58440	58576	2.44e-64
137	P	chr3	149513	149649	chr5	58489	58625	2.44e-64
125	F	chr3	3443	3567	chr3	93873	93997	3.61e-64
133	P	chr1	46038	46170	chr1	225491	225623	4.36e-64
133	F	chr1	46038	46170	chr4	131318	131450	4.36e-64
133	F	chr1	291879	292011	chr2	40129	40261	4.36e-64
133	F	chr1	291879	292011	chr2	68594	68726	4.36e-64
133	P	chr1	327296	327428	chr6	20771	20903	4.36e-64
133	F	chr1	495566	495698	chr1	495664	495796	4.36e-64
133	P	chr1	495664	495796	chr2	97538	97670	4.36e-64
133	P	chr1	495664	495796	chr4	139252	139384	4.36e-64
129	P	chr2	161410	161538	chr3	61046	61174	5.46e-64
129	F	chr2	188171	188299	chr3	149076	149204	5.46e-64
136	P	chr1	495662	495797	chr3	87784	87919	9.54e-64
124	F	chr1	50799	50922	chr1	50847	50970	1.45e-63
124	F	chr1	113624	113747	chr2	69983	70106	1.45e-63
124	P	chr1	527146	527269	chr3	94421	94544	1.45e-63
124	F	chr2	97576	97699	chr3	87970	88093	1.45e-63
124	P	chr2	103868	103991	chr4	61560	61683	1.45e-63
124	P	chr3	8041	8164	chr4	97817	97940	1.45e-63
124	P	chr3	142527	142650	chr4	61217	61340	1.45e-63
132	P	chr1	327947	328078	chr1	495623	495754	1.72e-63
128	F	chr5	51538	51665	chr5	97023	97150	2.17e-63
135	P	chr1	406841	406975	chr5	44612	44746	3.73e-63
135	P	chr1	575978	576112	chr6	34669	34803	3.73e-63
123	P	chr1	184842	184964	chr4	118950	119072	5.78e-63
123	F	chr1	327956	328078	chr2	127344	127466	5.78e-63
123	P	chr1	472075	472197	chr2	46981	47103	5.78e-63
123	F	chr2	46981	47103	chr4	19049	19171	5.78e-63
123	F	chr4	19128	19250	chr4	61204	61326	5.78e-63
131	P	chr1	495615	495745	chr2	127344	127474	6.76e-63
127	F	chr1	248854	248980	chr3	94303	94429	8.6e-63
127	F	chr2	154544	154670	chr2	234357	234483	8.6e-63
127	F	chr5	49569	49695	chr5	112803	112929	8.6e-63
134	P	chr1	406883	407016	chr5	94014	94147	1.46e-62
134	F	chr5	80941	81074	chr5	94147	94280	1.46e-62
122	P	chr1	40453	40574	chr1	257273	257394	2.31e-62
122	P	chr1	40580	40701	chr1	257253	257374	2.31e-62
122	P	chr1	436833	436954	chr2	99777	99898	2.31e-62
122	P	chr1	436833	436954	chr2	127296	127417	2.31e-62
122	P	chr1	626485	626606	chr2	99777	99898	2.31e-62
122	P	chr1	626485	626606	chr2	127296	127417	2.31e-62
122	F	chr2	31448	31569	chr2	40140	40261	2.31e-62
122	F	chr2	31448	31569	chr2	68605	68726	2.31e-62
122	F	chr2	46741	46862	chr4	19129	19250	2.31e-62
122	F	chr4	19129	19250	chr4	73843	73964	2.31e-62
130	P	chr3	8035	8164	chr5	80818	80947	2.66e-62
126	P	chr1	46057	46182	chr1	407229	407354	3.41e-62
126	P	chr1	86581	86706	chr3	19724	19849	3.41e-62
126	P	chr1	127391	127516	chr2	266062	266187	3.41e-62
126	P	chr1	320371	320496	chr3	94304	94429	3.41e-62
126	P	chr2	97623	97748	chr2	266062	266187	3.41e-62
126	F	chr3	19724	19849	chr5	58509	58634	3.41e-62
133	F	chr1	127208	127340	chr3	87785	87917	5.71e-62
133	P	chr1	495664	495796	chr2	127489	127621	5.71e-62
133	F	chr2	97440	97572	chr3	167354	167486	5.71e-62
133	P	chr2	97631	97763	chr2	265998	266130	5.71e-62
133	F	chr2	97631	97763	chr3	87976	88108	5.71e-62
133	P	chr2	127344	127476	chr2	266089	266221	5.71e-62
133	F	chr2	154450	154582	chr3	87785	87917	5.71e-62
121	F	chr1	117734	117854	chr2	39808	39928	9.25e-62
121	F	chr1	117734	117854	chr2	280404	280524	9.25e-62
121	F	chr1	184572	184692	chr1	184644	184764	9.25e-62
121	F	chr1	184572	184692	chr5	65631	65751	9.25e-62
121	P	chr1	301731	301851	chr6	34641	34761	9.25e-62
129	F	chr1	40573	40701	chr2	40133	40261	1.05e-61
129	F	chr1	40573	40701	chr2	68598	68726	1.05e-61
129	P	chr1	127400	127528	chr5	58350	58478	1.05e-61
129	P	chr1	328246	328374	chr5	58350	58478	1.05e-61
129	P	chr1	587797	587925	chr2	39713	39841	1.05e-61
129	P	chr1	587797	587925	chr2	280309	280437	1.05e-61
129	F	chr4	97812	97940	chr5	80813	80941	1.05e-61
132	P	chr1	39485	39616	chr1	518924	519055	2.23e-61
132	P	chr1	39485	39616	chr4	83073	83204	2.23e-61
132	P	chr1	86252	86383	chr1	495910	496041	2.23e-61
132	F	chr1	86734	86865	chr1	328243	328374	2.23e-61
132	P	chr1	328243	328374	chr1	495476	495607	2.23e-61
132	F	chr1	471986	472117	chr4	57805	57936	2.23e-61
132	F	chr1	527304	527435	chr2	31071	31202	2.23e-61
132	P	chr2	97441	97572	chr2	266140	266271	2.23e-61
132	F	chr2	97632	97763	chr2	234308	234439	2.23e-61
132	P	chr4	57805	57936	chr4	73923	74054	2.23e-61
132	F	chr5	58405	58536	chr6	34592	34723	2.23e-61
120	F	chr1	77007	77126	chr1	406553	406672	3.7e-61
120	P	chr1	77007	77126	chr4	97703	97822	3.7e-61
120	P	chr1	86489	86608	chr2	266013	266132	3.7e-61
120	F	chr1	328243	328362	chr2	234256	234375	3.7e-61
120	F	chr1	590826	590945	chr4	118316	118435	3.7e-61
128	F	chr1	469591	469718	chr2	43091	43218	4.13e-61
128	F	chr1	501767	501894	chr4	76059	76186	4.13e-61
128	F	chr2	249783	249910	chr3	94262	94389	4.13e-61
124	P	chr1	123836	123959	chr1	308108	308231	5.38e-61
124	F	chr1	127099	127222	chr2	154488	154611	5.38e-61
124	F	chr1	588230	588353	chr4	120836	120959	5.38e-61
124	F	chr2	46980	47103	chr4	61204	61327	5.38e-61
131	P	chr1	495615	495745	chr2	99927	100057	8.72e-61
131	F	chr5	67231	67361	chr5	94150	94280	8.72e-61
119	F	chr2	193190	193308	chr2	193327	193445	1.48e-60
127	P	chr1	291890	292016	chr6	20872	20998	1.63e-60
127	P	chr2	40151	40277	chr3	93893	94019	1.63e-60
127	P	chr2	68616	68742	chr3	93893	94019	1.63e-60
127	P	chr2	234109	234235	chr6	34548	34674	1.63e-60
123	F	chr1	472075	472197	chr3	142460	142582	2.13e-60
123	F	chr2	28413	28535	chr2	46901	47023	2.13e-60
123	F	chr2	28413	28535	chr4	61205	61327	2.13e-60
123	P	chr2	31475	31597	chr3	3557	3679	2.13e-60
123	F	chr2	46741	46863	chr2	46981	47103	2.13e-60
123	F	chr2	46981	47103	chr4	73843	73965	2.13e-60
123	P	chr3	142460	142582	chr4	19049	19171	2.13e-60
123	P	chr3	167448	167570	chr6	34592	34714	2.13e-60
130	F	chr1	117703	117832	chr2	193239	193368	3.41e-60
130	P	chr1	127399	127528	chr2	266001	266130	3.41e-60
130	F	chr1	127399	127528	chr3	87976	88105	3.41e-60
130	P	chr1	328245	328374	chr2	266001	266130	3.41e-60
130	F	chr1	328245	328374	chr3	87976	88105	3.41e-60
130	F	chr2	127582	127711	chr2	154494	154623	3.41e-60
130	P	chr2	132987	133116	chr5	71113	71242	3.41e-60
130	F	chr2	154494	154623	chr3	149561	149690	3.41e-60
118	F	chr1	86491	86608	chr1	86736	86853	5.92e-60
118	F	chr1	86491	86608	chr2	127582	127699	5.92e-60
118	F	chr1	86589	86706	chr3	87976	88093	5.92e-60
118	P	chr1	86638	86755	chr2	266013	266130	5.92e-60
118	P	chr1	127252	127369	chr1	495488	495605	5.92e-60
118	F	chr1	127252	127369	chr3	149561	149678	5.92e-60
118	P	chr1	127301	127418	chr2	266013	266130	5.92e-60
118	F	chr1	328124	328241	chr3	149441	149558	5.92e-60
118	P	chr1	495488	495605	chr2	97582	97699	5.92e-60
118	F	chr2	97582	97699	chr3	149561	149678	5.92e-60
118	P	chr3	87976	88093	chr5	58509	58626	5.92e-60
126	F	chr1	291890	292015	chr1	431739	431864	6.4e-60
126	F	chr1	291890	292015	chr1	621391	621516	6.4e-60
126	F	chr1	291890	292015	chr2	31448	31573	6.4e-60
126	P	chr1	291890	292015	chr3	143884	144009	6.4e-60
126	F	chr1	332691	332816	chr1	332743	332868	6.4e-60
126	P	chr1	436939	437064	chr3	126876	127001	6.4e-60
126	P	chr1	626591	626716	chr3	126876	127001	6.4e-60
126	P	chr2	234299	234424	chr6	34598	34723	6.4e-60
122	F	chr1	471996	472117	chr1	472076	472197	8.46e-60
122	P	chr1	471996	472117	chr2	28413	28534	8.46e-60
122	P	chr1	471996	472117	chr4	19049	19170	8.46e-60
122	P	chr1	472076	472197	chr4	19129	19250	8.46e-60
122	P	chr1	472076	472197	chr4	73923	74044	8.46e-60
122	F	chr2	28413	28534	chr4	19129	19250	8.46e-60
122	F	chr2	28413	28534	chr4	73923	74044	8.46e-60
122	F	chr2	39621	39742	chr3	132246	132367	8.46e-60
122	P	chr2	46981	47102	chr4	57815	57936	8.46e-60
122	F	chr3	29699	29820	chr5	58433	58554	8.46e-60
122	F	chr4	19049	19170	chr4	19129	19250	8.46e-60
122	F	chr4	19049	19170	chr4	73923	74044	8.46e-60
129	F	chr1	127400	127528	chr2	234308	234436	1.33e-59
129	F	chr1	163719	163847	chr1	389237	389365	1.33e-59
129	F	chr1	328246	328374	chr2	234308	234436	1.33e-59
129	P	chr1	406847	406975	chr5	44704	44832	1.33e-59
117	F	chr1	86492	86608	chr2	234308	234424	2.37e-59
117	F	chr1	86541	86657	chr2	154495	154611	2.37e-59
117	P	chr1	86541	86657	chr3	29579	29695	2.37e-59
117	F	chr1	86541	86657	chr3	46157	46273	2.37e-59
117	F	chr1	86541	86657	chr3	167546	167662	2.37e-59
117	F	chr1	86639	86755	chr2	234308	234424	2.37e-59
117	P	chr1	86688	86804	chr1	495488	495604	2.37e-59
117	F	chr1	86688	86804	chr3	87977	88093	2.37e-59
117	F	chr1	86688	86804	chr3	149562	149678	2.37e-59
117	P	chr1	127128	127244	chr5	58536	58652	2.37e-59
117	F	chr1	127302	127418	chr2	234308	234424	2.37e-59
117	P	chr1	127351	127467	chr1	495488	495604	2.37e-59
117	F	chr1	127351	127467	chr3	87977	88093	2.37e-59
117	F	chr1	127351	127467	chr3	149562	149678	2.37e-59
117	P	chr1	199899	200015	chr2	280024	280140	2.37e-59
117	P	chr1	495488	495604	chr2	127534	127650	2.37e-59
117	P	chr1	495488	495604	chr4	139297	139413	2.37e-59
117	P	chr1	495586	495702	chr2	153880	153996	2.37e-59
117	P	chr1	527156	527272	chr5	67400	67516	2.37e-59
117	F	chr2	127534	127650	chr3	87977	88093	2.37e-59
117	F	chr2	127534	127650	chr3	149562	149678	2.37e-59
117	F	chr2	154495	154611	chr3	149513	149629	2.37e-59
117	P	chr3	29579	29695	chr3	149513	149629	2.37e-59
117	F	chr3	46157	46273	chr3	149513	149629	2.37e-59
117	F	chr3	87977	88093	chr4	139297	139413	2.37e-59
117	F	chr3	149513	149629	chr3	167546	167662	2.37e-59
117	F	chr3	149562	149678	chr4	139297	139413	2.37e-59
125	F	chr2	234117	234241	chr3	167305	167429	2.52e-59
125	F	chr3	7905	8029	chr4	58038	58162	2.52e-59
128	F	chr1	432635	432762	chr5	6620	6747	5.2e-59
128	F	chr1	622287	622414	chr5	6620	6747	5.2e-59
116	F	chr1	40448	40563	chr1	278663	278778	9.47e-59
116	F	chr1	328124	328239	chr3	45894	46009	9.47e-59
124	F	chr1	20530	20653	chr2	227561	227684	9.92e-59
124	F	chr1	588230	588353	chr5	44578	44701	9.92e-59
124	F	chr2	154488	154611	chr3	87823	87946	9.92e-59
124	P	chr3	7906	8029	chr4	97952	98075	9.92e-59
124	P	chr3	142460	142583	chr4	61204	61327	9.92e-59
120	P	chr1	101068	101187	chr2	221409	221528	1.33e-58
120	P	chr1	328243	328362	chr2	266062	266181	1.33e-58
120	P	chr1	328243	328362	chr5	58460	58579	1.33e-58
120	P	chr2	266013	266132	chr3	167445	167564	1.33e-58
120	P	chr2	276986	277105	chr4	45300	45419	1.33e-58
120	P	chr3	167260	167379	chr5	58552	58671	1.33e-58
127	F	chr1	40448	40574	chr1	40608	40734	2.03e-58
127	P	chr1	40448	40574	chr3	3499	3625	2.03e-58
127	F	chr1	585983	586109	chr3	92596	92722	2.03e-58
127	F	chr1	587972	588098	chr3	97433	97559	2.03e-58
115	P	chr1	104106	104220	chr3	7954	8068	3.79e-58
115	F	chr1	126287	126401	chr1	309991	310105	3.79e-58
115	F	chr1	599056	599170	chr6	23488	23602	3.79e-58
115	F	chr2	24427	24541	chr2	24450	24564	3.79e-58
115	P	chr2	24427	24541	chr5	40848	40962	3.79e-58
115	F	chr3	126837	126951	chr6	23474	23588	3.79e-58
123	P	chr1	45722	45844	chr6	39224	39346	3.9e-58
123	P	chr1	86492	86614	chr6	34592	34714	3.9e-58
123	P	chr1	86639	86761	chr6	34592	34714	3.9e-58
123	P	chr1	127302	127424	chr6	34592	34714	3.9e-58
123	P	chr1	163659	163781	chr1	587846	587968	3.9e-58
123	P	chr1	296128	296250	chr5	44618	44740	3.9e-58
123	P	chr1	471996	472118	chr4	61204	61326	3.9e-58
123	F	chr2	28413	28535	chr2	46821	46943	3.9e-58
123	P	chr2	46741	46863	chr3	142460	142582	3.9e-58
123	P	chr3	142460	142582	chr4	73843	73965	3.9e-58
123	P	chr4	19129	19251	chr4	57814	57936	3.9e-58
123	F	chr4	61204	61326	chr4	73922	74044	3.9e-58
119	F	chr1	288593	288711	chr1	288650	288768	5.28e-58
119	F	chr1	301933	302051	chr6	23592	23710	5.28e-58
119	P	chr1	495580	495698	chr4	61467	61585	5.28e-58
119	P	chr3	93987	94105	chr6	23592	23710	5.28e-58
119	F	chr5	66549	66667	chr5	126576	126694	5.28e-58
126	P	chr1	86581	86706	chr3	29579	29704	7.94e-58
126	F	chr1	86581	86706	chr3	46148	46273	7.94e-58
126	F	chr1	86581	86706	chr3	167537	167662	7.94e-58
126	P	chr1	86630	86755	chr3	29579	29704	7.94e-58
126	F	chr1	86630	86755	chr3	46148	46273	7.94e-58
126	F	chr1	86630	86755	chr3	167537	167662	7.94e-58
126	P	chr1	127293	127418	chr3	29579	29704	7.94e-58
126	F	chr1	127293	127418	chr3	46148	46273	7.94e-58
126	F	chr1	127293	127418	chr3	167537	167662	7.94e-58
126	P	chr1	127391	127516	chr5	58509	58634	7.94e-58
126	F	chr1	406850	406975	chr3	167798	167923	7.94e-58
126	P	chr1	406850	406975	chr4	120870	120995	7.94e-58
126	F	chr1	431750	431875	chr2	40098	40223	7.94e-58
126	P	chr1	495488	495613	chr2	234250	234375	7.94e-58
126	F	chr1	621402	621527	chr2	40098	40223	7.94e-58
126	F	chr2	97525	97650	chr2	153871	153996	7.94e-58
126	P	chr2	97623	97748	chr5	58509	58634	7.94e-58
126	F	chr2	266013	266138	chr6	34598	34723	7.94e-58
126	F	chr2	266062	266187	chr3	19724	19849	7.94e-58
126	F	chr5	58362	58487	chr6	34598	34723	7.94e-58
114	F	chr1	50955	51068	chr4	58038	58151	1.52e-57
114	F	chr1	225528	225641	chr1	599117	599230	1.52e-57
114	F	chr1	327910	328023	chr2	234078	234191	1.52e-57
114	F	chr1	462166	462279	chr2	208220	208333	1.52e-57
114	P	chr1	497899	498012	chr6	45567	45680	1.52e-57
114	P	chr2	234078	234191	chr2	266154	266267	1.52e-57
114	F	chr3	94421	94534	chr5	67403	67516	1.52e-57
122	F	chr1	40453	40574	chr1	431719	431840	1.54e-57
122	F	chr1	40453	40574	chr1	621371	621492	1.54e-57
122	P	chr1	40453	40574	chr3	143908	144029	1.54e-57
122	P	chr1	40453	40574	chr6	20897	21018	1.54e-57
122	P	chr1	257253	257374	chr2	40140	40261	1.54e-57
122	P	chr1	257253	257374	chr2	68605	68726	1.54e-57
122	P	chr1	431739	431860	chr3	3479	3600	1.54e-57
122	F	chr1	431898	432019	chr1	432003	432124	1.54e-57
122	F	chr1	431898	432019	chr1	621655	621776	1.54e-57
122	F	chr1	432003	432124	chr1	621550	621671	1.54e-57
122	P	chr1	471996	472117	chr2	46741	46862	1.54e-57
122	P	chr1	471996	472117	chr4	73843	73964	1.54e-57
122	P	chr1	587981	588102	chr2	39536	39657	1.54e-57
122	P	chr1	621391	621512	chr3	3479	3600	1.54e-57
122	F	chr1	621550	621671	chr1	621655	621776	1.54e-57
122	P	chr2	31448	31569	chr3	3479	3600	1.54e-57
122	F	chr2	46741	46862	chr4	73923	74044	1.54e-57
122	P	chr2	46901	47022	chr4	57815	57936	1.54e-57
122	F	chr2	153880	154001	chr3	87928	88049	1.54e-57
122	F	chr3	3479	3600	chr3	143888	144009	1.54e-57
122	F	chr3	3479	3600	chr6	20877	20998	1.54e-57
122	F	chr3	29699	29820	chr5	58384	58505	1.54e-57
122	F	chr3	142461	142582	chr4	57815	57936	1.54e-57
122	P	chr4	57815	57936	chr4	61205	61326	1.54e-57
122	F	chr4	73843	73964	chr4	73923	74044	1.54e-57
118	F	chr1	86736	86853	chr3	167447	167564	2.1e-57
118	P	chr1	127105	127222	chr3	29579	29696	2.1e-57
118	F	chr1	127105	127222	chr3	46156	46273	2.1e-57
118	F	chr1	127105	127222	chr3	167545	167662	2.1e-57
118	P	chr1	127252	127369	chr3	19724	19841	2.1e-57
118	F	chr1	495537	495654	chr3	29579	29696	2.1e-57
118	P	chr1	495537	495654	chr3	46156	46273	2.1e-57
118	P	chr1	495537	495654	chr3	167545	167662	2.1e-57
118	P	chr2	97582	97699	chr3	19724	19841	2.1e-57
118	F	chr2	127484	127601	chr2	234307	234424	2.1e-57
118	F	chr2	127582	127699	chr3	167447	167564	2.1e-57
125	F	chr1	51004	51128	chr1	389038	389162	3.1e-57
125	P	chr1	51004	51128	chr2	250027	250151	3.1e-57
125	F	chr1	432626	432750	chr2	234202	234326	3.1e-57
125	F	chr1	622278	622402	chr2	234202	234326	3.1e-57
125	F	chr2	234300	234424	chr3	149505	149629	3.1e-57
121	F	chr1	327897	328017	chr1	576014	576134	6.04e-57
113	P	chr1	50956	51068	chr4	97963	98075	6.06e-57
117	P	chr1	20485	20601	chr3	87637	87753	8.31e-57
117	F	chr1	40613	40729	chr2	31481	31597	8.31e-57
117	P	chr1	86688	86804	chr3	19724	19840	8.31e-57
117	F	chr1	86737	86853	chr2	127485	127601	8.31e-57
117	P	chr1	86737	86853	chr3	29677	29793	8.31e-57
117	P	chr1	127351	127467	chr3	19724	19840	8.31e-57
117	F	chr1	588246	588362	chr4	120944	121060	8.31e-57
117	P	chr2	31481	31597	chr3	3504	3620	8.31e-57
117	F	chr2	127485	127601	chr2	127583	127699	8.31e-57
117	P	chr2	127485	127601	chr2	266013	266129	8.31e-57
117	P	chr2	127534	127650	chr3	19724	19840	8.31e-57
117	P	chr2	127583	127699	chr3	29677	29793	8.31e-57
117	P	chr2	154495	154611	chr3	29628	29744	8.31e-57
117	F	chr2	154495	154611	chr3	46108	46224	8.31e-57
117	F	chr2	154495	154611	chr3	167497	167613	8.31e-57
117	F	chr2	234308	234424	chr3	167448	167564	8.31e-57
117	P	chr3	19724	19840	chr4	139297	139413	8.31e-57
117	F	chr3	29579	29695	chr3	29628	29744	8.31e-57
117	P	chr3	29579	29695	chr3	46108	46224	8.31e-57
117	P	chr3	29579	29695	chr3	167497	167613	8.31e-57
117	P	chr3	29628	29744	chr3	46157	46273	8.31e-57
117	P	chr3	29628	29744	chr3	167546	167662	8.31e-57
117	F	chr3	46108	46224	chr3	46157	46273	8.31e-57
117	F	chr3	46108	46224	chr3	167546	167662	8.31e-57
117	F	chr3	46157	46273	chr3	167497	167613	8.31e-57
117	F	chr3	167497	167613	chr3	167546	167662	8.31e-57
117	F	chr5	58362	58478	chr5	58460	58576	8.31e-57
124	F	chr1	86485	86608	chr2	154488	154611	1.21e-56
124	F	chr1	296059	296182	chr1	406729	406852	1.21e-56
124	F	chr2	97576	97699	chr2	154488	154611	1.21e-56
124	P	chr2	127484	127607	chr6	34592	34715	1.21e-56
124	F	chr4	120944	121067	chr5	94037	94160	1.21e-56
120	P	chr1	40666	40785	chr6	20793	20912	2.38e-56
120	P	chr1	431772	431891	chr3	143857	143976	2.38e-56
120	F	chr1	588243	588362	chr5	94034	94153	2.38e-56
120	P	chr1	621424	621543	chr3	143857	143976	2.38e-56
120	P	chr2	266111	266230	chr3	87974	88093	2.38e-56
120	F	chr3	87784	87903	chr4	61466	61585	2.38e-56
112	P	chr1	76997	77108	chr5	67400	67511	2.42e-56
112	P	chr1	212246	212357	chr5	67400	67511	2.42e-56
112	F	chr1	226097	226208	chr5	67400	67511	2.42e-56
112	P	chr1	320077	320188	chr5	67400	67511	2.42e-56
112	F	chr1	327340	327451	chr1	431825	431936	2.42e-56
112	F	chr1	327340	327451	chr1	621477	621588	2.42e-56
112	F	chr1	389188	389299	chr1	389325	389436	2.42e-56
112	F	chr1	588381	588492	chr5	67400	67511	2.42e-56
112	P	chr1	598860	598971	chr5	67400	67511	2.42e-56
112	F	chr2	43307	43418	chr2	132609	132720	2.42e-56
112	P	chr2	132631	132742	chr5	67400	67511	2.42e-56
112	P	chr5	67400	67511	chr6	23371	23482	2.42e-56
116	F	chr1	85119	85234	chr1	219259	219374	3.3e-56
123	P	chr1	86237	86359	chr1	495838	495960	4.72e-56
123	F	chr1	177588	177710	chr5	44618	44740	4.72e-56
123	P	chr1	495678	495800	chr4	61463	61585	4.72e-56
123	F	chr2	127387	127509	chr3	45966	46088	4.72e-56
123	F	chr2	153879	154001	chr2	154445	154567	4.72e-56
123	F	chr2	154397	154519	chr3	45966	46088	4.72e-56
123	F	chr3	3557	3679	chr3	143860	143982	4.72e-56
123	P	chr3	87830	87952	chr6	34592	34714	4.72e-56
119	F	chr1	104008	104126	chr3	94271	94389	9.35e-56
119	P	chr1	115641	115759	chr2	301295	301413	9.35e-56
119	P	chr1	163989	164107	chr1	587748	587866	9.35e-56
119	F	chr1	248960	249078	chr2	227412	227530	9.35e-56
119	F	chr3	87932	88050	chr4	61467	61585	9.35e-56
119	F	chr3	167305	167423	chr4	61511	61629	9.35e-56
111	F	chr1	40675	40785	chr1	327296	327406	9.7e-56
111	F	chr1	86295	86405	chr4	61371	61481	9.7e-56
111	P	chr1	257284	257394	chr1	278668	278778	9.7e-56
111	P	chr1	327296	327406	chr3	143857	143967	9.7e-56
111	F	chr1	328295	328405	chr3	149611	149721	9.7e-56
111	F	chr5	44591	44701	chr5	94034	94144	9.7e-56
115	F	chr1	104013	104127	chr1	104106	104220	1.31e-55
115	F	chr1	127400	127514	chr4	139444	139558	1.31e-55
115	F	chr1	212310	212424	chr3	126798	126912	1.31e-55
115	P	chr1	225379	225493	chr4	131368	131482	1.31e-55
115	F	chr1	328246	328360	chr4	139444	139558	1.31e-55
115	F	chr1	598924	599038	chr3	126798	126912	1.31e-55
115	F	chr2	97632	97746	chr4	139444	139558	1.31e-55
115	F	chr2	234259	234373	chr4	139444	139558	1.31e-55
115	F	chr2	266042	266156	chr3	29706	29820	1.31e-55
115	P	chr3	87852	87966	chr5	58538	58652	1.31e-55
122	P	chr1	40453	40574	chr3	3552	3673	1.84e-55
122	F	chr1	104180	104301	chr1	436869	436990	1.84e-55
122	F	chr1	104180	104301	chr1	626521	626642	1.84e-55
122	F	chr1	127204	127325	chr2	153880	154001	1.84e-55
122	F	chr1	296057	296178	chr3	126876	126997	1.84e-55
122	F	chr1	301637	301758	chr1	301681	301802	1.84e-55
122	F	chr1	301681	301802	chr4	61552	61673	1.84e-55
122	F	chr1	320491	320612	chr4	61552	61673	1.84e-55
122	P	chr2	46821	46942	chr4	57815	57936	1.84e-55
122	F	chr2	103878	103999	chr6	34690	34811	1.84e-55
122	F	chr2	127409	127530	chr4	139221	139342	1.84e-55
122	F	chr3	29699	29820	chr5	58482	58603	1.84e-55
122	F	chr4	139221	139342	chr4	139417	139538	1.84e-55
118	F	chr1	495488	495605	chr2	266111	266228	3.68e-55
118	F	chr2	153884	154001	chr3	87785	87902	3.68e-55
118	F	chr2	153884	154001	chr4	61467	61584	3.68e-55
118	P	chr2	266062	266179	chr3	87976	88093	3.68e-55
118	P	chr2	266111	266228	chr3	149561	149678	3.68e-55
118	P	chr3	29579	29696	chr3	87829	87946	3.68e-55
118	F	chr3	46156	46273	chr3	87829	87946	3.68e-55
118	F	chr3	87829	87946	chr3	167545	167662	3.68e-55
118	P	chr3	167827	167944	chr5	44591	44708	3.68e-55
110	F	chr1	76977	77086	chr2	43309	43418	3.88e-55
110	F	chr1	212226	212335	chr2	43309	43418	3.88e-55
110	F	chr1	257291	257400	chr6	20915	21024	3.88e-55
110	F	chr1	598840	598949	chr2	43309	43418	3.88e-55
110	F	chr2	234239	234348	chr4	139326	139435	3.88e-55
110	P	chr3	142541	142650	chr4	19141	19250	3.88e-55
114	F	chr1	126876	126989	chr1	279011	279124	5.18e-55
114	F	chr2	123537	123650	chr3	135720	135833	5.18e-55
114	F	chr2	234078	234191	chr3	46068	46181	5.18e-55
121	P	chr1	20585	20705	chr1	266749	266869	7.19e-55
121	F	chr1	301731	301851	chr2	97438	97558	7.19e-55
121	F	chr1	301731	301851	chr3	46061	46181	7.19e-55
121	F	chr1	431768	431888	chr2	68581	68701	7.19e-55
121	F	chr1	621420	621540	chr2	68581	68701	7.19e-55
121	P	chr2	20556	20676	chr5	111964	112084	7.19e-55
121	P	chr2	39765	39885	chr4	97913	98033	7.19e-55
121	P	chr2	193320	193440	chr2	249890	250010	7.19e-55
121	P	chr2	280218	280338	chr3	101820	101940	7.19e-55
121	P	chr2	280361	280481	chr4	97913	98033	7.19e-55
117	F	chr1	50952	51068	chr3	7902	8018	1.45e-54
117	P	chr1	86596	86712	chr2	266247	266363	1.45e-54
117	P	chr1	86694	86810	chr2	266247	266363	1.45e-54
117	P	chr1	86737	86853	chr6	34598	34714	1.45e-54
117	F	chr1	103871	103987	chr1	248773	248889	1.45e-54
117	F	chr1	104052	104168	chr2	249836	249952	1.45e-54
117	P	chr1	126931	127047	chr4	120932	121048	1.45e-54
117	P	chr1	127259	127375	chr2	266247	266363	1.45e-54
117	P	chr1	127357	127473	chr2	266247	266363	1.45e-54
117	P	chr1	127400	127516	chr5	58411	58527	1.45e-54
117	F	chr1	177555	177671	chr5	94028	94144	1.45e-54
117	F	chr1	248773	248889	chr2	249699	249815	1.45e-54
117	P	chr1	328246	328362	chr5	58411	58527	1.45e-54
117	P	chr2	97589	97705	chr2	266247	266363	1.45e-54
117	P	chr2	97632	97748	chr5	58411	58527	1.45e-54
117	P	chr2	127540	127656	chr2	266247	266363	1.45e-54
117	P	chr2	127583	127699	chr6	34598	34714	1.45e-54
117	P	chr2	234259	234375	chr5	58362	58478	1.45e-54
117	F	chr2	266105	266221	chr2	266247	266363	1.45e-54
117	P	chr2	266247	266363	chr4	139303	139419	1.45e-54
117	F	chr2	266247	266363	chr5	58503	58619	1.45e-54
117	P	chr3	167834	167950	chr5	94028	94144	1.45e-54
109	P	chr1	76997	77105	chr3	94421	94529	1.55e-54
109	F	chr1	123120	123228	chr1	307243	307351	1.55e-54
109	F	chr1	184587	184695	chr2	31318	31426	1.55e-54
109	F	chr1	184611	184719	chr2	31318	31426	1.55e-54
109	F	chr1	184635	184743	chr2	31318	31426	1.55e-54
109	P	chr1	212246	212354	chr3	94421	94529	1.55e-54
109	F	chr1	226100	226208	chr3	94421	94529	1.55e-54
109	P	chr1	320077	320185	chr3	94421	94529	1.55e-54
109	F	chr1	588384	588492	chr3	94421	94529	1.55e-54
109	P	chr1	598860	598968	chr3	94421	94529	1.55e-54
109	P	chr2	132631	132739	chr3	94421	94529	1.55e-54
109	P	chr3	94421	94529	chr6	23371	23479	1.55e-54
113	F	chr1	296020	296132	chr1	527304	527416	2.06e-54
113	P	chr2	31071	31183	chr5	44828	44940	2.06e-54
120	F	chr1	86587	86706	chr1	328243	328362	2.81e-54
120	F	chr1	86636	86755	chr1	328243	328362	2.81e-54
120	F	chr1	127299	127418	chr1	328243	328362	2.81e-54
120	P	chr1	163939	164058	chr6	34823	34942	2.81e-54
120	P	chr1	177656	177775	chr1	406733	406852	2.81e-54
120	P	chr1	328243	328362	chr5	58509	58628	2.81e-54
120	P	chr1	389452	389571	chr1	436430	436549	2.81e-54
120	P	chr1	389452	389571	chr1	626082	626201	2.81e-54
120	P	chr1	406899	407018	chr2	227307	227426	2.81e-54
120	F	chr2	99792	99911	chr2	99894	100013	2.81e-54
120	P	chr2	154492	154611	chr2	266111	266230	2.81e-54
120	F	chr5	58841	58960	chr5	58950	59069	2.81e-54
108	P	chr1	257291	257398	chr1	431715	431822	6.21e-54
108	P	chr1	257291	257398	chr1	621367	621474	6.21e-54
108	P	chr1	436728	436835	chr3	167335	167442	6.21e-54
108	F	chr1	477978	478085	chr2	47309	47416	6.21e-54
108	F	chr1	504075	504182	chr4	57932	58039	6.21e-54
108	P	chr1	626380	626487	chr3	167335	167442	6.21e-54
108	F	chr2	73870	73977	chr3	88961	89068	6.21e-54
108	F	chr5	44686	44793	chr5	94037	94144	6.21e-54
112	P	chr3	167827	167938	chr5	44689	44800	8.15e-54
119	F	chr1	127208	127326	chr4	61467	61585	1.09e-53
119	F	chr1	575934	576052	chr4	61516	61634	1.09e-53
119	F	chr1	576016	576134	chr3	46057	46175	1.09e-53
119	F	chr2	97538	97656	chr4	61467	61585	1.09e-53
119	P	chr2	127342	127460	chr2	266247	266365	1.09e-53
119	F	chr2	154450	154568	chr4	61467	61585	1.09e-53
119	P	chr3	7955	8073	chr3	94271	94389	1.09e-53
119	P	chr3	87785	87903	chr6	34592	34710	1.09e-53
115	P	chr1	50956	51070	chr5	71126	71240	2.24e-53
115	F	chr1	261804	261918	chr1	450463	450577	2.24e-53
115	F	chr1	291879	291993	chr1	431781	431895	2.24e-53
115	F	chr1	291879	291993	chr1	621433	621547	2.24e-53
115	P	chr1	291879	291993	chr6	20789	20903	2.24e-53
115	P	chr1	301742	301856	chr1	436599	436713	2.24e-53
115	P	chr1	301742	301856	chr1	626251	626365	2.24e-53
115	F	chr2	31264	31378	chr2	43499	43613	2.24e-53
115	P	chr2	234239	234353	chr2	266035	266149	2.24e-53
115	P	chr2	266064	266178	chr4	139444	139558	2.24e-53
115	F	chr4	97963	98077	chr5	71128	71242	2.24e-53
115	P	chr4	139444	139558	chr5	58462	58576	2.24e-53
107	F	chr1	103975	104081	chr2	43104	43210	2.48e-53
111	P	chr2	28425	28535	chr3	142540	142650	3.23e-53
111	P	chr2	46993	47103	chr3	142540	142650	3.23e-53
111	F	chr2	266253	266363	chr3	19724	19834	3.23e-53
111	F	chr3	45972	46082	chr3	149369	149479	3.23e-53
111	F	chr4	120849	120959	chr5	94034	94144	3.23e-53
118	F	chr1	40606	40723	chr1	278661	278778	4.27e-53
118	F	chr1	86491	86608	chr1	127399	127516	4.27e-53
118	F	chr1	86491	86608	chr1	328245	328362	4.27e-53
118	F	chr1	86491	86608	chr2	97631	97748	4.27e-53
118	P	chr1	86491	86608	chr3	29579	29696	4.27e-53
118	F	chr1	86491	86608	chr3	46156	46273	4.27e-53
118	F	chr1	86491	86608	chr3	167545	167662	4.27e-53
118	F	chr1	86589	86706	chr2	154494	154611	4.27e-53
118	F	chr1	86638	86755	chr2	154494	154611	4.27e-53
118	P	chr1	127105	127222	chr3	19724	19841	4.27e-53
118	F	chr1	127252	127369	chr1	127399	127516	4.27e-53
118	F	chr1	127252	127369	chr1	328245	328362	4.27e-53
118	F	chr1	127252	127369	chr2	97631	97748	4.27e-53
118	P	chr1	127252	127369	chr3	29579	29696	4.27e-53
118	F	chr1	127252	127369	chr3	46156	46273	4.27e-53
118	F	chr1	127252	127369	chr3	167545	167662	4.27e-53
118	F	chr1	127301	127418	chr2	154494	154611	4.27e-53
118	F	chr1	127399	127516	chr2	97582	97699	4.27e-53
118	P	chr1	278661	278778	chr3	3510	3627	4.27e-53
118	P	chr1	296273	296390	chr5	71113	71230	4.27e-53
118	F	chr1	328245	328362	chr2	97582	97699	4.27e-53
118	F	chr1	495537	495654	chr3	19724	19841	4.27e-53
118	P	chr1	495679	495796	chr2	153884	154001	4.27e-53
118	P	chr2	39768	39885	chr5	80870	80987	4.27e-53
118	F	chr2	97582	97699	chr2	97631	97748	4.27e-53
118	P	chr2	97582	97699	chr3	29579	29696	4.27e-53
118	F	chr2	97582	97699	chr3	46156	46273	4.27e-53
118	F	chr2	97582	97699	chr3	167545	167662	4.27e-53
118	P	chr2	99969	100086	chr2	266062	266179	4.27e-53
118	P	chr2	154494	154611	chr5	58509	58626	4.27e-53
118	F	chr2	234258	234375	chr3	87976	88093	4.27e-53
118	F	chr2	266111	266228	chr3	29579	29696	4.27e-53
118	P	chr2	266111	266228	chr3	46156	46273	4.27e-53
118	P	chr2	266111	266228	chr3	167545	167662	4.27e-53
118	P	chr2	280364	280481	chr5	80870	80987	4.27e-53
118	P	chr3	167306	167423	chr6	34548	34665	4.27e-53
114	P	chr1	383544	383657	chr1	434385	434498	8.79e-53
114	P	chr1	383544	383657	chr1	624037	624150	8.79e-53
114	F	chr2	103873	103986	chr2	103917	104030	8.79e-53
114	P	chr2	103917	104030	chr4	61565	61678	8.79e-53
114	P	chr2	234078	234191	chr3	19767	19880	8.79e-53
106	F	chr1	184659	184764	chr2	31318	31423	9.93e-53
106	F	chr1	184659	184764	chr5	65622	65727	9.93e-53
106	P	chr1	337760	337865	chr3	109783	109888	9.93e-53
106	F	chr2	31318	31423	chr5	65646	65751	9.93e-53
106	F	chr4	4787	4892	chr4	128619	128724	9.93e-53
106	F	chr5	65622	65727	chr5	65646	65751	9.93e-53
110	F	chr1	432522	432631	chr3	132339	132448	1.28e-52
110	F	chr1	622174	622283	chr3	132339	132448	1.28e-52
117	P	chr1	40613	40729	chr3	143860	143976	1.66e-52
117	P	chr1	40666	40782	chr3	3557	3673	1.66e-52
117	F	chr1	86541	86657	chr1	86737	86853	1.66e-52
117	P	chr1	86541	86657	chr1	495488	495604	1.66e-52
117	F	chr1	86541	86657	chr2	127583	127699	1.66e-52
117	P	chr1	86541	86657	chr2	266013	266129	1.66e-52
117	F	chr1	86541	86657	chr3	87977	88093	1.66e-52
117	F	chr1	86541	86657	chr3	149562	149678	1.66e-52
117	F	chr1	86688	86804	chr1	127400	127516	1.66e-52
117	F	chr1	86688	86804	chr1	328246	328362	1.66e-52
117	F	chr1	86688	86804	chr2	97632	97748	1.66e-52
117	F	chr1	86688	86804	chr2	154495	154611	1.66e-52
117	P	chr1	86688	86804	chr3	29579	29695	1.66e-52
117	F	chr1	86688	86804	chr3	46157	46273	1.66e-52
117	F	chr1	86688	86804	chr3	167546	167662	1.66e-52
117	F	chr1	86737	86853	chr3	149513	149629	1.66e-52
117	F	chr1	126931	127047	chr1	163853	163969	1.66e-52
117	F	chr1	127351	127467	chr1	127400	127516	1.66e-52
117	F	chr1	127351	127467	chr1	328246	328362	1.66e-52
117	F	chr1	127351	127467	chr2	97632	97748	1.66e-52
117	F	chr1	127351	127467	chr2	154495	154611	1.66e-52
117	P	chr1	127351	127467	chr3	29579	29695	1.66e-52
117	F	chr1	127351	127467	chr3	46157	46273	1.66e-52
117	F	chr1	127351	127467	chr3	167546	167662	1.66e-52
117	F	chr1	127400	127516	chr2	127534	127650	1.66e-52
117	F	chr1	127400	127516	chr4	139297	139413	1.66e-52
117	P	chr1	177555	177671	chr1	406886	407002	1.66e-52
117	P	chr1	225803	225919	chr1	296259	296375	1.66e-52
117	P	chr1	248990	249106	chr1	320245	320361	1.66e-52
117	P	chr1	301871	301987	chr1	436424	436540	1.66e-52
117	P	chr1	301871	301987	chr1	626076	626192	1.66e-52
117	P	chr1	327956	328072	chr2	266247	266363	1.66e-52
117	F	chr1	328246	328362	chr2	127534	127650	1.66e-52
117	F	chr1	328246	328362	chr4	139297	139413	1.66e-52
117	F	chr1	389281	389397	chr1	389374	389490	1.66e-52
117	F	chr1	406886	407002	chr3	167834	167950	1.66e-52
117	P	chr1	495488	495604	chr3	149513	149629	1.66e-52
117	F	chr2	31481	31597	chr2	40120	40236	1.66e-52
117	F	chr2	31481	31597	chr2	68585	68701	1.66e-52
117	P	chr2	40120	40236	chr6	20796	20912	1.66e-52
117	F	chr2	40161	40277	chr2	280650	280766	1.66e-52
117	P	chr2	68585	68701	chr6	20796	20912	1.66e-52
117	F	chr2	68626	68742	chr2	280650	280766	1.66e-52
117	F	chr2	97632	97748	chr2	127534	127650	1.66e-52
117	F	chr2	97632	97748	chr4	139297	139413	1.66e-52
117	F	chr2	127534	127650	chr2	154495	154611	1.66e-52
117	P	chr2	127534	127650	chr3	29579	29695	1.66e-52
117	F	chr2	127534	127650	chr3	46157	46273	1.66e-52
117	F	chr2	127534	127650	chr3	167546	167662	1.66e-52
117	F	chr2	127583	127699	chr3	149513	149629	1.66e-52
117	F	chr2	154495	154611	chr4	139297	139413	1.66e-52
117	F	chr2	234259	234375	chr2	234308	234424	1.66e-52
117	P	chr2	266013	266129	chr3	149513	149629	1.66e-52
117	F	chr2	266062	266178	chr5	58362	58478	1.66e-52
117	F	chr3	19724	19840	chr3	29628	29744	1.66e-52
117	P	chr3	19724	19840	chr3	167497	167613	1.66e-52
117	P	chr3	29579	29695	chr4	139297	139413	1.66e-52
117	F	chr3	46157	46273	chr4	139297	139413	1.66e-52
117	F	chr3	87977	88093	chr3	149513	149629	1.66e-52
117	F	chr3	143860	143976	chr6	20849	20965	1.66e-52
117	F	chr3	149513	149629	chr3	149562	149678	1.66e-52
117	F	chr3	167546	167662	chr4	139297	139413	1.66e-52
113	F	chr1	40462	40574	chr2	31437	31549	3.45e-52
113	P	chr1	104310	104422	chr2	132779	132891	3.45e-52
113	F	chr1	115647	115759	chr1	291756	291868	3.45e-52
113	P	chr1	436989	437101	chr1	527304	527416	3.45e-52
113	F	chr1	503809	503921	chr1	503864	503976	3.45e-52
113	P	chr1	527304	527416	chr1	626641	626753	3.45e-52
113	P	chr4	58039	58151	chr5	71128	71240	3.45e-52
105	F	chr1	163761	163865	chr2	39728	39832	3.97e-52
105	F	chr1	163761	163865	chr2	280324	280428	3.97e-52
105	P	chr2	40173	40277	chr3	3463	3567	3.97e-52
105	P	chr2	47002	47106	chr3	142457	142561	3.97e-52
105	P	chr2	68638	68742	chr3	3463	3567	3.97e-52
105	F	chr2	301272	301376	chr2	301341	301445	3.97e-52
105	P	chr3	55666	55770	chr5	2387	2491	3.97e-52
116	F	chr1	104226	104341	chr1	248948	249063	6.48e-52
116	F	chr1	104226	104341	chr2	227400	227515	6.48e-52
116	F	chr1	291871	291986	chr1	327288	327403	6.48e-52
116	F	chr1	296273	296388	chr1	406943	407058	6.48e-52
116	P	chr1	503850	503965	chr3	97535	97650	6.48e-52
116	P	chr4	139443	139558	chr5	58364	58479	6.48e-52
116	P	chr4	139443	139558	chr5	58413	58528	6.48e-52
112	P	chr1	104150	104261	chr4	57997	58108	1.36e-51
112	P	chr1	248827	248938	chr1	327863	327974	1.36e-51
112	P	chr1	389188	389299	chr2	249890	250001	1.36e-51
112	P	chr1	576023	576134	chr2	266160	266271	1.36e-51
112	P	chr2	97398	97509	chr5	71374	71485	1.36e-51
112	P	chr3	46021	46132	chr5	71374	71485	1.36e-51
112	F	chr3	143926	144037	chr6	20915	21026	1.36e-51
104	F	chr1	278668	278771	chr1	431719	431822	1.59e-51
104	F	chr1	278668	278771	chr1	621371	621474	1.59e-51
104	P	chr1	278668	278771	chr6	20915	21018	1.59e-51
104	P	chr4	129518	129621	chr5	112568	112671	1.59e-51
104	F	chr5	58433	58536	chr6	34620	34723	1.59e-51
108	F	chr1	432663	432770	chr2	97661	97768	2.01e-51
108	F	chr1	622315	622422	chr2	97661	97768	2.01e-51
115	P	chr1	86514	86628	chr3	29706	29820	2.53e-51
115	P	chr1	86661	86775	chr3	29706	29820	2.53e-51
115	P	chr1	127324	127438	chr3	29706	29820	2.53e-51
115	P	chr1	127373	127487	chr3	29706	29820	2.53e-51
115	P	chr1	248972	249086	chr4	57985	58099	2.53e-51
115	F	chr1	533773	533887	chr1	587902	588016	2.53e-51
115	P	chr2	97605	97719	chr3	29706	29820	2.53e-51
115	F	chr2	99894	100008	chr2	127311	127425	2.53e-51
115	P	chr2	280658	280772	chr3	93887	94001	2.53e-51
115	P	chr3	29706	29820	chr4	139319	139433	2.53e-51
111	F	chr1	177561	177671	chr1	588243	588353	5.33e-51
111	P	chr1	278668	278778	chr3	143919	144029	5.33e-51
111	F	chr1	291901	292011	chr2	280640	280750	5.33e-51
111	F	chr1	327296	327406	chr2	31490	31600	5.33e-51
111	P	chr1	406886	406996	chr4	120849	120959	5.33e-51
111	F	chr1	495488	495598	chr2	266253	266363	5.33e-51
111	P	chr1	588243	588353	chr3	167834	167944	5.33e-51
111	P	chr2	31459	31569	chr3	93909	94019	5.33e-51
111	F	chr2	127393	127503	chr3	149369	149479	5.33e-51
111	F	chr2	154403	154513	chr3	149369	149479	5.33e-51
111	P	chr2	266253	266363	chr3	87983	88093	5.33e-51
111	P	chr2	266253	266363	chr3	149568	149678	5.33e-51
111	P	chr2	280640	280750	chr6	20824	20934	5.33e-51
111	F	chr3	93909	94019	chr3	143888	143998	5.33e-51
111	F	chr3	142460	142570	chr3	142540	142650	5.33e-51
103	P	chr1	50733	50835	chr4	97666	97768	6.36e-51
103	P	chr1	327905	328007	chr1	436714	436816	6.36e-51
103	P	chr1	327905	328007	chr1	626366	626468	6.36e-51
103	F	chr2	227424	227526	chr5	67259	67361	6.36e-51
103	F	chr2	227424	227526	chr5	80972	81074	6.36e-51
103	F	chr2	256432	256534	chr2	256484	256586	6.36e-51
107	P	chr1	231787	231893	chr2	20730	20836	7.97e-51
107	F	chr1	278782	278888	chr1	431941	432047	7.97e-51
107	F	chr1	278782	278888	chr1	621593	621699	7.97e-51
107	F	chr1	327507	327613	chr1	431941	432047	7.97e-51
107	F	chr1	327507	327613	chr1	621593	621699	7.97e-51
107	P	chr1	366208	366314	chr1	431941	432047	7.97e-51
107	P	chr1	366208	366314	chr1	621593	621699	7.97e-51
107	P	chr1	431941	432047	chr3	30062	30168	7.97e-51
107	P	chr1	590916	591022	chr2	20730	20836	7.97e-51
107	P	chr1	621593	621699	chr3	30062	30168	7.97e-51
114	F	chr1	104106	104219	chr3	94276	94389	9.84e-51
114	F	chr1	225491	225604	chr1	407241	407354	9.84e-51
114	P	chr1	225743	225856	chr3	7916	8029	9.84e-51
114	P	chr1	301689	301802	chr2	103878	103991	9.84e-51
114	P	chr1	320337	320450	chr6	34853	34966	9.84e-51
114	P	chr1	320499	320612	chr2	103878	103991	9.84e-51
114	P	chr1	406883	406996	chr1	588243	588356	9.84e-51
114	P	chr1	407241	407354	chr4	131337	131450	9.84e-51
114	F	chr2	97445	97558	chr2	234078	234191	9.84e-51
114	P	chr2	193190	193303	chr2	249890	250003	9.84e-51
114	P	chr4	61560	61673	chr6	34690	34803	9.84e-51
110	F	chr1	436604	436713	chr6	34641	34750	2.09e-50
110	F	chr1	471996	472105	chr3	142541	142650	2.09e-50
110	F	chr1	626256	626365	chr6	34641	34750	2.09e-50
110	F	chr3	142541	142650	chr4	57815	57924	2.09e-50
110	P	chr3	142541	142650	chr4	73935	74044	2.09e-50
102	F	chr1	20737	20838	chr6	104050	104151	2.54e-50
102	F	chr1	40473	40574	chr1	40580	40681	2.54e-50
102	F	chr1	163957	164058	chr2	39936	40037	2.54e-50
102	F	chr1	365827	365928	chr1	373153	373254	2.54e-50
102	P	chr1	406553	406654	chr5	67400	67501	2.54e-50
102	F	chr1	432558	432659	chr1	575902	576003	2.54e-50
102	F	chr1	436714	436815	chr2	266170	266271	2.54e-50
102	F	chr1	575902	576003	chr1	622210	622311	2.54e-50
102	P	chr1	588403	588504	chr2	43317	43418	2.54e-50
102	F	chr1	599056	599157	chr2	132748	132849	2.54e-50
102	F	chr1	626366	626467	chr2	266170	266271	2.54e-50
102	F	chr2	40013	40114	chr2	280555	280656	2.54e-50
102	F	chr2	46922	47023	chr2	47002	47103	2.54e-50
102	P	chr2	186579	186680	chr3	104550	104651	2.54e-50
102	F	chr4	97721	97822	chr5	67400	67501	2.54e-50
106	F	chr1	86772	86877	chr4	61680	61785	3.16e-50
106	F	chr1	104156	104261	chr2	250087	250192	3.16e-50
106	F	chr1	328275	328380	chr1	432663	432768	3.16e-50
106	F	chr1	328275	328380	chr1	622315	622420	3.16e-50
106	F	chr2	234343	234448	chr4	61680	61785	3.16e-50
113	F	chr1	104150	104262	chr5	67250	67362	3.83e-50
113	F	chr1	104150	104262	chr5	80963	81075	3.83e-50
113	P	chr1	248871	248983	chr3	87742	87854	3.83e-50
113	F	chr1	320368	320480	chr3	87742	87854	3.83e-50
113	F	chr1	495929	496041	chr2	104057	104169	3.83e-50
113	F	chr2	227280	227392	chr5	67207	67319	3.83e-50
109	P	chr1	103969	104077	chr1	163717	163825	8.22e-50
109	F	chr1	113850	113958	chr2	70201	70309	8.22e-50
109	P	chr1	291923	292031	chr6	20857	20965	8.22e-50
109	F	chr2	103878	103986	chr3	19816	19924	8.22e-50
109	F	chr2	227358	227466	chr6	34858	34966	8.22e-50
109	P	chr3	19816	19924	chr4	61565	61673	8.22e-50
109	F	chr5	44620	44728	chr6	34858	34966	8.22e-50
109	F	chr5	44712	44820	chr6	34858	34966	8.22e-50
101	F	chr1	35431	35531	chr4	139952	140052	1.02e-49
101	F	chr1	127400	127500	chr5	6521	6621	1.02e-49
101	P	chr1	184668	184768	chr4	131160	131260	1.02e-49
101	F	chr1	328246	328346	chr5	6521	6621	1.02e-49
101	F	chr1	599056	599156	chr3	126851	126951	1.02e-49
101	F	chr2	46842	46942	chr4	19150	19250	1.02e-49
101	F	chr2	47002	47102	chr4	73944	74044	1.02e-49
101	F	chr2	97632	97732	chr5	6521	6621	1.02e-49
101	F	chr2	127612	127712	chr5	6648	6748	1.02e-49
101	F	chr2	234259	234359	chr5	6521	6621	1.02e-49
101	F	chr3	87852	87952	chr3	167279	167379	1.02e-49
105	F	chr1	296057	296161	chr2	132773	132877	1.25e-49
105	F	chr1	431967	432071	chr2	280645	280749	1.25e-49
105	F	chr1	621619	621723	chr2	280645	280749	1.25e-49
105	P	chr2	265990	266094	chr4	61680	61784	1.25e-49
105	F	chr4	19150	19254	chr4	73944	74048	1.25e-49
105	P	chr5	84393	84497	chr6	5107	5211	1.25e-49
112	F	chr1	104324	104435	chr1	177677	177788	1.49e-49
112	P	chr1	124222	124333	chr1	307776	307887	1.49e-49
112	P	chr1	248827	248938	chr2	97398	97509	1.49e-49
112	P	chr1	327863	327974	chr5	71374	71485	1.49e-49
112	F	chr3	3570	3681	chr6	20915	21026	1.49e-49
112	P	chr3	87594	87705	chr3	153993	154104	1.49e-49
108	P	chr1	117747	117854	chr1	587803	587910	3.23e-49
108	P	chr1	184572	184679	chr4	131153	131260	3.23e-49
108	P	chr1	184596	184703	chr4	131153	131260	3.23e-49
108	P	chr1	184620	184727	chr4	131153	131260	3.23e-49
108	P	chr1	184644	184751	chr4	131153	131260	3.23e-49
108	P	chr1	248789	248896	chr1	575978	576085	3.23e-49
108	P	chr1	431715	431822	chr3	143926	144033	3.23e-49
108	F	chr1	576027	576134	chr2	234078	234185	3.23e-49
108	F	chr1	588246	588353	chr5	44686	44793	3.23e-49
108	P	chr1	621367	621474	chr3	143926	144033	3.23e-49
108	F	chr4	120852	120959	chr4	120944	121051	3.23e-49
108	P	chr4	131153	131260	chr5	65631	65738	3.23e-49
100	F	chr1	86766	86865	chr5	6648	6747	4.07e-49
100	F	chr1	127429	127528	chr1	432663	432762	4.07e-49
100	F	chr1	127429	127528	chr1	622315	622414	4.07e-49
100	F	chr1	184572	184671	chr2	31327	31426	4.07e-49
100	F	chr1	232076	232175	chr1	239954	240053	4.07e-49
100	F	chr1	291911	292010	chr1	431972	432071	4.07e-49
100	F	chr1	291911	292010	chr1	621624	621723	4.07e-49
100	P	chr1	384090	384189	chr4	130944	131043	4.07e-49
100	P	chr1	431972	432071	chr6	20825	20924	4.07e-49
100	F	chr1	460760	460859	chr2	178589	178688	4.07e-49
100	P	chr1	472098	472197	chr4	61205	61304	4.07e-49
100	P	chr1	621624	621723	chr6	20825	20924	4.07e-49
100	P	chr2	24465	24564	chr5	40871	40970	4.07e-49
100	F	chr2	234337	234436	chr5	6648	6747	4.07e-49
100	P	chr2	266001	266100	chr5	6648	6747	4.07e-49
100	P	chr4	131161	131260	chr5	65655	65754	4.07e-49
100	F	chr5	40848	40947	chr5	40871	40970	4.07e-49
104	F	chr1	40573	40676	chr2	31494	31597	4.96e-49
104	P	chr1	86630	86733	chr2	266084	266187	4.96e-49
104	F	chr1	86679	86782	chr3	46099	46202	4.96e-49
104	P	chr1	86728	86831	chr2	266084	266187	4.96e-49
104	F	chr1	127097	127200	chr2	97574	97677	4.96e-49
104	P	chr1	127244	127347	chr1	495559	495662	4.96e-49
104	P	chr1	127293	127396	chr2	266084	266187	4.96e-49
104	F	chr1	127342	127445	chr3	46099	46202	4.96e-49
104	F	chr1	406699	406802	chr2	31080	31183	4.96e-49
104	P	chr2	127574	127677	chr2	266084	266187	4.96e-49
104	F	chr2	266133	266236	chr3	29650	29753	4.96e-49
104	P	chr2	266133	266236	chr3	167488	167591	4.96e-49
104	F	chr3	19746	19849	chr3	29601	29704	4.96e-49
104	P	chr3	19746	19849	chr3	46148	46251	4.96e-49
104	P	chr3	19746	19849	chr3	167537	167640	4.96e-49
111	P	chr1	163847	163957	chr6	34832	34942	5.81e-49
111	P	chr1	278668	278778	chr3	3563	3673	5.81e-49
111	P	chr1	406886	406996	chr5	44591	44701	5.81e-49
111	F	chr2	97349	97459	chr3	149369	149479	5.81e-49
107	P	chr1	103969	104075	chr2	193241	193347	1.27e-48
107	F	chr1	103975	104081	chr1	469604	469710	1.27e-48
107	P	chr2	43104	43210	chr3	8000	8106	1.27e-48
107	F	chr2	43507	43613	chr5	65576	65682	1.27e-48
107	F	chr2	227424	227530	chr2	250090	250196	1.27e-48
107	P	chr2	280666	280772	chr3	3457	3563	1.27e-48
103	F	chr1	104159	104261	chr1	248972	249074	1.96e-48
103	P	chr1	325699	325801	chr1	407229	407331	1.96e-48
103	P	chr1	436714	436816	chr3	46063	46165	1.96e-48
103	P	chr1	626366	626468	chr3	46063	46165	1.96e-48
110	P	chr1	406933	407042	chr5	94129	94238	2.26e-48
110	F	chr1	436484	436593	chr1	436528	436637	2.26e-48
110	F	chr1	436484	436593	chr1	626180	626289	2.26e-48
110	F	chr1	436528	436637	chr1	626136	626245	2.26e-48
110	P	chr1	436604	436713	chr2	97449	97558	2.26e-48
110	F	chr1	626136	626245	chr1	626180	626289	2.26e-48
110	P	chr1	626256	626365	chr2	97449	97558	2.26e-48
110	F	chr3	3570	3679	chr6	20809	20918	2.26e-48
106	F	chr1	127068	127173	chr1	576029	576134	4.97e-48
106	P	chr1	436959	437064	chr2	132773	132878	4.97e-48
106	P	chr1	626611	626716	chr2	132773	132878	4.97e-48
106	F	chr2	250087	250192	chr5	67256	67361	4.97e-48
106	F	chr2	250087	250192	chr5	80969	81074	4.97e-48
102	F	chr1	86581	86682	chr1	127146	127247	7.78e-48
102	P	chr1	104321	104422	chr1	406733	406834	7.78e-48
102	F	chr1	117731	117832	chr2	193267	193368	7.78e-48
102	F	chr1	127099	127200	chr1	127246	127347	7.78e-48
102	F	chr1	127099	127200	chr3	87970	88071	7.78e-48
102	F	chr1	127146	127247	chr3	149553	149654	7.78e-48
102	F	chr1	127195	127296	chr2	127378	127479	7.78e-48
102	F	chr1	127449	127550	chr3	149611	149712	7.78e-48
102	F	chr2	46842	46943	chr2	47002	47103	7.78e-48
102	P	chr2	127527	127628	chr3	29650	29751	7.78e-48
102	F	chr2	127527	127628	chr3	46101	46202	7.78e-48
102	F	chr2	127527	127628	chr3	167490	167591	7.78e-48
102	F	chr4	139443	139544	chr5	6520	6621	7.78e-48
109	F	chr1	291923	292031	chr1	431772	431880	8.8e-48
109	F	chr1	291923	292031	chr1	621424	621532	8.8e-48
109	F	chr1	325759	325867	chr2	298335	298443	8.8e-48
109	P	chr1	389382	389490	chr2	249929	250037	8.8e-48
109	F	chr2	249809	249917	chr5	71386	71494	8.8e-48
109	P	chr3	167807	167915	chr6	34858	34966	8.8e-48
109	F	chr4	120878	120986	chr6	34858	34966	8.8e-48
105	P	chr1	115670	115774	chr2	301280	301384	1.95e-47
105	P	chr1	163761	163865	chr1	587806	587910	1.95e-47
105	P	chr1	291779	291883	chr2	301280	301384	1.95e-47
105	F	chr2	127618	127722	chr4	61680	61784	1.95e-47
105	P	chr3	167834	167938	chr4	120947	121051	1.95e-47
101	F	chr1	37720	37820	chr6	88903	89003	3.08e-47
101	F	chr1	86089	86189	chr1	301542	301642	3.08e-47
101	F	chr1	127128	127228	chr3	167279	167379	3.08e-47
101	F	chr1	184572	184672	chr1	184668	184768	3.08e-47
101	F	chr1	255842	255942	chr5	117660	117760	3.08e-47
101	P	chr1	301619	301719	chr6	34543	34643	3.08e-47
101	F	chr1	327830	327930	chr3	87901	88001	3.08e-47
101	F	chr1	432312	432412	chr3	132235	132335	3.08e-47
101	P	chr1	495531	495631	chr3	167279	167379	3.08e-47
101	F	chr1	621964	622064	chr3	132235	132335	3.08e-47
101	F	chr2	46922	47022	chr4	19150	19250	3.08e-47
101	F	chr2	127429	127529	chr2	233964	234064	3.08e-47
101	P	chr2	266078	266178	chr5	6521	6621	3.08e-47
101	P	chr3	29622	29722	chr3	167279	167379	3.08e-47
101	F	chr3	46130	46230	chr3	167279	167379	3.08e-47
101	F	chr3	167279	167379	chr3	167519	167619	3.08e-47
101	P	chr5	6521	6621	chr5	58476	58576	3.08e-47
108	F	chr1	40622	40729	chr1	327296	327403	3.42e-47
108	F	chr1	40662	40769	chr2	40116	40223	3.42e-47
108	F	chr1	40662	40769	chr2	68581	68688	3.42e-47
108	F	chr1	40675	40782	chr1	291879	291986	3.42e-47
108	F	chr1	40702	40809	chr1	278808	278915	3.42e-47
108	F	chr1	40702	40809	chr1	327533	327640	3.42e-47
108	P	chr1	40702	40809	chr1	366181	366288	3.42e-47
108	P	chr1	40702	40809	chr3	30035	30142	3.42e-47
108	P	chr1	117698	117805	chr1	469604	469711	3.42e-47
108	F	chr1	177564	177671	chr4	120944	121051	3.42e-47
108	F	chr1	259714	259821	chr2	54774	54881	3.42e-47
108	P	chr1	278808	278915	chr3	143833	143940	3.42e-47
108	P	chr1	291879	291986	chr3	143860	143967	3.42e-47
108	P	chr1	320742	320849	chr6	34451	34558	3.42e-47
108	P	chr1	327296	327403	chr3	3504	3611	3.42e-47
108	P	chr1	327296	327403	chr3	3557	3664	3.42e-47
108	P	chr1	327296	327403	chr6	20849	20956	3.42e-47
108	P	chr1	327533	327640	chr3	143833	143940	3.42e-47
108	F	chr1	366181	366288	chr3	143833	143940	3.42e-47
108	P	chr1	406886	406993	chr5	44686	44793	3.42e-47
108	F	chr2	54774	54881	chr6	89286	89393	3.42e-47
108	P	chr2	234239	234346	chr3	29706	29813	3.42e-47
108	F	chr3	30035	30142	chr3	143833	143940	3.42e-47
108	P	chr4	58023	58130	chr5	67228	67335	3.42e-47
108	F	chr4	120944	121051	chr5	44594	44701	3.42e-47
104	F	chr1	45741	45844	chr3	101784	101887	7.66e-47
104	F	chr1	291923	292026	chr2	40120	40223	7.66e-47
104	F	chr1	291923	292026	chr2	68585	68688	7.66e-47
104	F	chr1	327307	327410	chr1	431739	431842	7.66e-47
104	F	chr1	327307	327410	chr1	621391	621494	7.66e-47
104	P	chr1	327307	327410	chr6	20895	20998	7.66e-47
104	F	chr1	431772	431875	chr2	31481	31584	7.66e-47
104	F	chr1	621424	621527	chr2	31481	31584	7.66e-47
104	P	chr2	234299	234402	chr5	58384	58487	7.66e-47
104	F	chr3	3570	3673	chr6	20862	20965	7.66e-47
100	F	chr1	184572	184671	chr5	65655	65754	1.22e-46
100	P	chr1	191516	191615	chr3	157939	158038	1.22e-46
100	F	chr1	320535	320634	chr1	327897	327996	1.22e-46
100	F	chr1	388921	389020	chr1	406727	406826	1.22e-46
100	P	chr1	388921	389020	chr5	44804	44903	1.22e-46
100	P	chr1	406553	406652	chr3	94420	94519	1.22e-46
100	P	chr1	436714	436813	chr2	234076	234175	1.22e-46
100	P	chr1	472098	472197	chr2	46821	46920	1.22e-46
100	P	chr1	626366	626465	chr2	234076	234175	1.22e-46
100	P	chr2	31327	31426	chr4	131161	131260	1.22e-46
100	P	chr2	39406	39505	chr3	94446	94545	1.22e-46
100	P	chr2	279890	279989	chr3	94446	94545	1.22e-46
100	F	chr3	94421	94520	chr4	97724	97823	1.22e-46
100	P	chr3	101599	101698	chr4	61682	61781	1.22e-46
107	P	chr1	301646	301752	chr3	94105	94211	1.33e-46
107	P	chr1	436833	436939	chr2	99894	100000	1.33e-46
107	P	chr1	626485	626591	chr2	99894	100000	1.33e-46
107	P	chr2	39936	40042	chr6	34818	34924	1.33e-46
107	F	chr2	97304	97410	chr3	45826	45932	1.33e-46
107	F	chr2	97667	97773	chr4	61680	61786	1.33e-46
107	P	chr2	132946	133052	chr4	120849	120955	1.33e-46
107	F	chr2	227336	227442	chr4	120948	121054	1.33e-46
107	F	chr5	93991	94097	chr5	94132	94238	1.33e-46
103	F	chr1	7840	7942	chr3	101788	101890	3.01e-46
103	P	chr1	104320	104422	chr1	296063	296165	3.01e-46
103	F	chr1	104320	104422	chr5	44795	44897	3.01e-46
103	P	chr1	163717	163819	chr2	43104	43206	3.01e-46
103	P	chr1	177673	177775	chr2	132779	132881	3.01e-46
103	F	chr1	225803	225905	chr5	71128	71230	3.01e-46
103	F	chr1	248972	249074	chr5	67259	67361	3.01e-46
103	F	chr1	248972	249074	chr5	80972	81074	3.01e-46
103	P	chr1	406729	406831	chr1	436960	437062	3.01e-46
103	P	chr1	406729	406831	chr1	626612	626714	3.01e-46
103	F	chr1	406729	406831	chr2	132775	132877	3.01e-46
103	F	chr1	406729	406831	chr3	126878	126980	3.01e-46
103	P	chr1	436714	436816	chr1	576022	576124	3.01e-46
103	F	chr1	436714	436816	chr3	19783	19885	3.01e-46
103	F	chr1	527142	527244	chr2	39403	39505	3.01e-46
103	F	chr1	527142	527244	chr2	279887	279989	3.01e-46
103	P	chr1	576022	576124	chr1	626366	626468	3.01e-46
103	F	chr1	626366	626468	chr3	19783	19885	3.01e-46
103	P	chr2	266133	266235	chr3	149505	149607	3.01e-46
103	P	chr5	6519	6621	chr5	58378	58480	3.01e-46
103	P	chr5	6519	6621	chr5	58427	58529	3.01e-46
106	F	chr1	301778	301883	chr2	234118	234223	5.17e-46
106	F	chr1	301784	301889	chr1	389418	389523	5.17e-46
106	P	chr1	389418	389523	chr1	436566	436671	5.17e-46
106	P	chr1	389418	389523	chr1	626218	626323	5.17e-46
106	P	chr1	406933	407038	chr5	80927	81032	5.17e-46
106	F	chr2	154359	154464	chr3	45827	45932	5.17e-46
106	F	chr2	233933	234038	chr3	45827	45932	5.17e-46
106	F	chr2	266131	266236	chr5	58529	58634	5.17e-46
106	F	chr2	280012	280117	chr2	280062	280167	5.17e-46
106	P	chr3	7906	8011	chr5	71135	71240	5.17e-46
102	F	chr1	40473	40574	chr2	40140	40241	1.18e-45
102	F	chr1	40473	40574	chr2	68605	68706	1.18e-45
102	F	chr1	127094	127195	chr1	327938	328039	1.18e-45
102	P	chr1	127146	127247	chr3	19748	19849	1.18e-45
102	F	chr1	127246	127347	chr3	87823	87924	1.18e-45
102	P	chr1	225907	226008	chr1	406797	406898	1.18e-45
102	F	chr1	278677	278778	chr2	31437	31538	1.18e-45
102	P	chr1	320532	320633	chr3	19795	19896	1.18e-45
102	F	chr1	327799	327900	chr3	167248	167349	1.18e-45
102	P	chr1	327941	328042	chr3	29652	29753	1.18e-45
102	F	chr1	327941	328042	chr3	167488	167589	1.18e-45
102	F	chr1	447938	448039	chr1	530775	530876	1.18e-45
102	F	chr1	495559	495660	chr2	266133	266234	1.18e-45
102	P	chr2	97476	97577	chr2	266037	266138	1.18e-45
102	P	chr2	97476	97577	chr3	29701	29802	1.18e-45
102	P	chr3	19748	19849	chr3	87870	87971	1.18e-45
102	F	chr3	87823	87924	chr3	87970	88071	1.18e-45
105	F	chr1	126931	127035	chr1	163945	164049	2.01e-45
105	F	chr1	127146	127250	chr4	139337	139441	2.01e-45
105	F	chr1	301722	301826	chr1	320532	320636	2.01e-45
105	F	chr1	431755	431859	chr1	431967	432071	2.01e-45
105	F	chr1	431755	431859	chr1	621619	621723	2.01e-45
105	F	chr1	431967	432071	chr1	621407	621511	2.01e-45
105	F	chr1	431967	432071	chr2	31464	31568	2.01e-45
105	F	chr1	431967	432071	chr2	40103	40207	2.01e-45
105	F	chr1	431967	432071	chr2	40156	40260	2.01e-45
105	F	chr1	431967	432071	chr2	68621	68725	2.01e-45
105	P	chr1	431967	432071	chr3	93910	94014	2.01e-45
105	P	chr1	431967	432071	chr3	143889	143993	2.01e-45
105	P	chr1	431967	432071	chr6	20878	20982	2.01e-45
105	F	chr1	621407	621511	chr1	621619	621723	2.01e-45
105	F	chr1	621619	621723	chr2	31464	31568	2.01e-45
105	F	chr1	621619	621723	chr2	40103	40207	2.01e-45
105	F	chr1	621619	621723	chr2	40156	40260	2.01e-45
105	F	chr1	621619	621723	chr2	68621	68725	2.01e-45
105	P	chr1	621619	621723	chr3	93910	94014	2.01e-45
105	P	chr1	621619	621723	chr3	143889	143993	2.01e-45
105	P	chr1	621619	621723	chr6	20878	20982	2.01e-45
105	P	chr2	266410	266514	chr3	7849	7953	2.01e-45
105	P	chr3	55868	55972	chr5	2182	2286	2.01e-45
105	P	chr3	55883	55987	chr4	109006	109110	2.01e-45
105	P	chr4	58023	58127	chr5	80944	81048	2.01e-45
101	F	chr1	40469	40569	chr2	31497	31597	4.62e-45
101	F	chr1	40682	40782	chr1	431735	431835	4.62e-45
101	F	chr1	40682	40782	chr1	621387	621487	4.62e-45
101	P	chr1	40682	40782	chr6	20902	21002	4.62e-45
101	F	chr1	49253	49353	chr2	190562	190662	4.62e-45
101	P	chr1	50733	50833	chr1	226044	226144	4.62e-45
101	F	chr1	86563	86663	chr3	167279	167379	4.62e-45
101	P	chr1	126931	127031	chr1	588250	588350	4.62e-45
101	P	chr1	257278	257378	chr2	31497	31597	4.62e-45
101	F	chr1	320535	320635	chr2	97432	97532	4.62e-45
101	F	chr1	327830	327930	chr1	327972	328072	4.62e-45
101	P	chr1	327830	327930	chr1	495629	495729	4.62e-45
101	F	chr1	327830	327930	chr2	127360	127460	4.62e-45
101	P	chr1	431735	431835	chr3	143860	143960	4.62e-45
101	P	chr1	466317	466417	chr2	188130	188230	4.62e-45
101	P	chr1	621387	621487	chr3	143860	143960	4.62e-45
101	P	chr2	43104	43204	chr2	193241	193341	4.62e-45
101	P	chr2	97672	97772	chr5	58338	58438	4.62e-45
101	F	chr2	188130	188230	chr3	66329	66429	4.62e-45
101	F	chr2	233964	234064	chr4	139241	139341	4.62e-45
101	F	chr3	143860	143960	chr6	20902	21002	4.62e-45
101	F	chr3	149535	149635	chr3	167279	167379	4.62e-45
104	F	chr1	40573	40676	chr1	40679	40782	7.81e-45
104	F	chr1	40573	40676	chr1	327300	327403	7.81e-45
104	P	chr1	40573	40676	chr3	143860	143963	7.81e-45
104	P	chr1	40613	40716	chr6	20809	20912	7.81e-45
104	P	chr1	86630	86733	chr1	495510	495613	7.81e-45
104	P	chr1	86630	86733	chr5	58531	58634	7.81e-45
104	P	chr1	86728	86831	chr1	495510	495613	7.81e-45
104	P	chr1	86728	86831	chr5	58531	58634	7.81e-45
104	P	chr1	104238	104341	chr1	320288	320391	7.81e-45
104	F	chr1	115895	115998	chr1	115948	116051	7.81e-45
104	P	chr1	127195	127298	chr2	266084	266187	7.81e-45
104	P	chr1	127293	127396	chr1	495510	495613	7.81e-45
104	P	chr1	127293	127396	chr5	58531	58634	7.81e-45
104	P	chr1	127391	127494	chr3	29601	29704	7.81e-45
104	F	chr1	127391	127494	chr3	46148	46251	7.81e-45
104	F	chr1	127391	127494	chr3	167537	167640	7.81e-45
104	F	chr1	388936	389039	chr2	132788	132891	7.81e-45
104	P	chr1	431772	431875	chr3	3570	3673	7.81e-45
104	P	chr1	495510	495613	chr2	127574	127677	7.81e-45
104	P	chr1	495559	495662	chr4	139288	139391	7.81e-45
104	P	chr1	621424	621527	chr3	3570	3673	7.81e-45
104	P	chr2	31481	31584	chr6	20862	20965	7.81e-45
104	P	chr2	40120	40223	chr3	143873	143976	7.81e-45
104	P	chr2	68585	68688	chr3	143873	143976	7.81e-45
104	P	chr2	97623	97726	chr3	29601	29704	7.81e-45
104	F	chr2	97623	97726	chr3	46148	46251	7.81e-45
104	F	chr2	97623	97726	chr3	167537	167640	7.81e-45
104	F	chr2	99961	100064	chr2	153871	153974	7.81e-45
104	F	chr2	99961	100064	chr3	87919	88022	7.81e-45
104	P	chr2	127574	127677	chr5	58531	58634	7.81e-45
104	F	chr2	153871	153974	chr3	167390	167493	7.81e-45
104	P	chr2	234250	234353	chr3	29601	29704	7.81e-45
104	F	chr2	234250	234353	chr3	46148	46251	7.81e-45
104	F	chr2	234250	234353	chr3	167537	167640	7.81e-45
104	F	chr2	266035	266138	chr2	266084	266187	7.81e-45
104	P	chr2	266133	266236	chr3	87821	87924	7.81e-45
104	F	chr3	3517	3620	chr6	20809	20912	7.81e-45
104	F	chr3	3517	3620	chr6	20915	21018	7.81e-45
104	F	chr3	87919	88022	chr3	167390	167493	7.81e-45
104	F	chr3	143926	144029	chr6	20862	20965	7.81e-45
104	F	chr6	39243	39346	chr6	39296	39399	7.81e-45
100	P	chr1	7840	7939	chr3	132247	132346	1.81e-44
100	P	chr1	20450	20549	chr6	39277	39376	1.81e-44
100	P	chr1	86774	86873	chr3	101599	101698	1.81e-44
100	F	chr1	104323	104422	chr1	436959	437058	1.81e-44
100	F	chr1	104323	104422	chr1	626611	626710	1.81e-44
100	P	chr1	104323	104422	chr3	126882	126981	1.81e-44
100	P	chr1	217301	217400	chr2	148942	149041	1.81e-44
100	F	chr1	239985	240084	chr2	40744	40843	1.81e-44
100	F	chr1	291879	291978	chr1	291932	292031	1.81e-44
100	P	chr1	291917	292016	chr3	3580	3679	1.81e-44
100	F	chr1	296058	296157	chr1	388922	389021	1.81e-44
100	P	chr1	327225	327324	chr3	30140	30239	1.81e-44
100	P	chr1	327897	327996	chr6	34668	34767	1.81e-44
100	P	chr1	389008	389107	chr5	67251	67350	1.81e-44
100	P	chr1	389008	389107	chr5	80964	81063	1.81e-44
100	P	chr1	432663	432762	chr5	58350	58449	1.81e-44
100	F	chr1	436963	437062	chr5	44802	44901	1.81e-44
100	P	chr1	503743	503842	chr6	35122	35221	1.81e-44
100	P	chr1	622315	622414	chr5	58350	58449	1.81e-44
100	F	chr1	626615	626714	chr5	44802	44901	1.81e-44
100	F	chr2	31209	31308	chr2	31351	31450	1.81e-44
100	F	chr2	39808	39907	chr2	193270	193369	1.81e-44
100	P	chr2	132775	132874	chr5	44802	44901	1.81e-44
100	P	chr2	151194	151293	chr4	11308	11407	1.81e-44
100	F	chr2	188131	188230	chr4	70338	70437	1.81e-44
100	F	chr2	193270	193369	chr2	280404	280503	1.81e-44
100	F	chr2	227428	227527	chr5	94182	94281	1.81e-44
100	P	chr2	234345	234444	chr3	101599	101698	1.81e-44
100	F	chr2	265993	266092	chr3	101599	101698	1.81e-44
100	P	chr3	126878	126977	chr5	44802	44901	1.81e-44
103	F	chr1	45669	45771	chr4	97565	97667	3.04e-44
103	F	chr1	86484	86586	chr2	97575	97677	3.04e-44
103	F	chr1	86686	86788	chr5	6519	6621	3.04e-44
103	F	chr1	86786	86888	chr3	88026	88128	3.04e-44
103	P	chr1	104159	104261	chr1	320277	320379	3.04e-44
103	F	chr1	104159	104261	chr2	227424	227526	3.04e-44
103	P	chr1	117670	117772	chr5	80865	80967	3.04e-44
103	P	chr1	126957	127059	chr4	120920	121022	3.04e-44
103	F	chr1	127349	127451	chr5	6519	6621	3.04e-44
103	P	chr1	225311	225413	chr1	325707	325809	3.04e-44
103	F	chr1	225754	225856	chr5	71128	71230	3.04e-44
103	F	chr1	257302	257404	chr3	143884	143986	3.04e-44
103	P	chr1	318173	318275	chr2	217926	218028	3.04e-44
103	P	chr1	366370	366472	chr1	431834	431936	3.04e-44
103	P	chr1	366370	366472	chr1	621486	621588	3.04e-44
103	F	chr1	436424	436526	chr3	94051	94153	3.04e-44
103	P	chr1	436714	436816	chr2	97440	97542	3.04e-44
103	F	chr1	626076	626178	chr3	94051	94153	3.04e-44
103	P	chr1	626366	626468	chr2	97440	97542	3.04e-44
103	F	chr2	127532	127634	chr5	6519	6621	3.04e-44
103	F	chr2	127632	127734	chr3	149611	149713	3.04e-44
103	F	chr2	234306	234408	chr5	6519	6621	3.04e-44
103	P	chr3	87752	87854	chr3	94320	94422	3.04e-44
102	P	chr1	45706	45807	chr6	39314	39415	1.18e-43
102	F	chr1	86485	86586	chr1	127246	127347	1.18e-43
102	F	chr1	86485	86586	chr3	87970	88071	1.18e-43
102	F	chr1	86485	86586	chr4	139437	139538	1.18e-43
102	F	chr1	86532	86633	chr1	327941	328042	1.18e-43
102	F	chr1	86581	86682	chr3	87870	87971	1.18e-43
102	F	chr1	86679	86780	chr1	327941	328042	1.18e-43
102	F	chr1	127099	127200	chr4	139290	139391	1.18e-43
102	F	chr1	127342	127443	chr1	327941	328042	1.18e-43
102	F	chr1	327938	328039	chr3	149501	149602	1.18e-43
102	P	chr1	495805	495906	chr2	233763	233864	1.18e-43
102	P	chr2	24422	24523	chr5	40843	40944	1.18e-43
102	F	chr2	97476	97577	chr2	234299	234400	1.18e-43
102	P	chr2	97476	97577	chr2	266086	266187	1.18e-43
102	F	chr2	97476	97577	chr3	167439	167540	1.18e-43
102	P	chr2	97476	97577	chr5	58386	58487	1.18e-43
102	P	chr2	97476	97577	chr5	58435	58536	1.18e-43
102	P	chr2	97476	97577	chr5	58484	58585	1.18e-43
102	F	chr2	127527	127628	chr2	234301	234402	1.18e-43
102	F	chr2	154030	154131	chr3	87632	87733	1.18e-43
102	P	chr3	7928	8029	chr5	71413	71514	1.18e-43
102	F	chr3	19795	19896	chr6	34669	34770	1.18e-43
102	F	chr3	45954	46055	chr3	167387	167488	1.18e-43
102	F	chr3	87870	87971	chr3	149553	149654	1.18e-43
102	P	chr4	5529	5630	chr5	49365	49466	1.18e-43
102	F	chr4	139296	139397	chr5	6520	6621	1.18e-43
101	F	chr1	20461	20561	chr1	45756	45856	4.58e-43
101	P	chr1	40601	40701	chr3	93909	94009	4.58e-43
101	P	chr1	40654	40754	chr3	93909	94009	4.58e-43
101	P	chr1	46038	46138	chr1	599112	599212	4.58e-43
101	F	chr1	86492	86592	chr5	6521	6621	4.58e-43
101	F	chr1	86590	86690	chr5	6521	6621	4.58e-43
101	F	chr1	86639	86739	chr5	6521	6621	4.58e-43
101	F	chr1	86737	86837	chr5	6521	6621	4.58e-43
101	F	chr1	124902	125002	chr1	308863	308963	4.58e-43
101	F	chr1	126931	127031	chr3	167837	167937	4.58e-43
101	P	chr1	126931	127031	chr4	120856	120956	4.58e-43
101	F	chr1	127177	127277	chr1	327830	327930	4.58e-43
101	F	chr1	127253	127353	chr5	6521	6621	4.58e-43
101	F	chr1	127302	127402	chr5	6521	6621	4.58e-43
101	P	chr1	127422	127522	chr3	29720	29820	4.58e-43
101	F	chr1	127429	127529	chr5	6648	6748	4.58e-43
101	F	chr1	163754	163854	chr1	389272	389372	4.58e-43
101	F	chr1	206534	206634	chr1	566094	566194	4.58e-43
101	P	chr1	257253	257353	chr2	40108	40208	4.58e-43
101	F	chr1	257253	257353	chr3	93909	94009	4.58e-43
101	P	chr1	291911	292011	chr3	93909	94009	4.58e-43
101	P	chr1	301632	301732	chr2	963	1063	4.58e-43
101	F	chr1	327830	327930	chr2	97507	97607	4.58e-43
101	F	chr1	327830	327930	chr2	99943	100043	4.58e-43
101	P	chr1	327830	327930	chr2	266105	266205	4.58e-43
101	P	chr1	328268	328368	chr3	29720	29820	4.58e-43
101	F	chr1	328275	328375	chr5	6648	6748	4.58e-43
101	P	chr1	406801	406901	chr2	227283	227383	4.58e-43
101	F	chr1	431760	431860	chr2	280650	280750	4.58e-43
101	F	chr1	432455	432555	chr6	39302	39402	4.58e-43
101	P	chr1	460759	460859	chr3	152728	152828	4.58e-43
101	F	chr1	466365	466465	chr6	104100	104200	4.58e-43
101	F	chr1	469637	469737	chr5	80865	80965	4.58e-43
101	P	chr1	495504	495604	chr5	6521	6621	4.58e-43
101	P	chr1	581247	581347	chr2	38985	39085	4.58e-43
101	F	chr1	621412	621512	chr2	280650	280750	4.58e-43
101	F	chr1	622107	622207	chr6	39302	39402	4.58e-43
101	F	chr2	24422	24522	chr2	24468	24568	4.58e-43
101	F	chr2	31469	31569	chr2	280650	280750	4.58e-43
101	P	chr2	40108	40208	chr3	3479	3579	4.58e-43
101	F	chr2	74407	74507	chr2	188142	188242	4.58e-43
101	F	chr2	97526	97626	chr3	45958	46058	4.58e-43
101	F	chr2	97583	97683	chr5	6521	6621	4.58e-43
101	P	chr2	97654	97754	chr3	29720	29820	4.58e-43
101	F	chr2	99962	100062	chr3	45958	46058	4.58e-43
101	F	chr2	127583	127683	chr5	6521	6621	4.58e-43
101	F	chr2	132946	133046	chr3	167838	167938	4.58e-43
101	P	chr2	266029	266129	chr5	6521	6621	4.58e-43
101	P	chr2	266105	266205	chr3	167279	167379	4.58e-43
101	P	chr2	280650	280750	chr3	143888	143988	4.58e-43
101	P	chr2	280650	280750	chr6	20877	20977	4.58e-43
101	F	chr3	3532	3632	chr3	93909	94009	4.58e-43
101	F	chr3	45958	46058	chr4	139387	139487	4.58e-43
101	P	chr3	66281	66381	chr6	104100	104200	4.58e-43
101	P	chr3	84722	84822	chr5	120579	120679	4.58e-43
101	F	chr3	87977	88077	chr5	6521	6621	4.58e-43
101	F	chr3	93909	94009	chr6	20824	20924	4.58e-43
101	F	chr3	149562	149662	chr5	6521	6621	4.58e-43
101	P	chr4	76578	76678	chr4	109026	109126	4.58e-43
101	P	chr5	6521	6621	chr5	58525	58625	4.58e-43
100	P	chr1	7840	7939	chr2	39622	39721	1.78e-42
100	P	chr1	30989	31088	chr1	580779	580878	1.78e-42
100	F	chr1	40659	40758	chr1	278661	278760	1.78e-42
100	F	chr1	86766	86865	chr1	432663	432762	1.78e-42
100	F	chr1	86766	86865	chr1	622315	622414	1.78e-42
100	P	chr1	96030	96129	chr1	278983	279082	1.78e-42
100	P	chr1	127099	127198	chr1	495659	495758	1.78e-42
100	F	chr1	225908	226007	chr2	227287	227386	1.78e-42
100	F	chr1	291737	291836	chr2	39197	39296	1.78e-42
100	P	chr1	291917	292016	chr3	143936	144035	1.78e-42
100	F	chr1	301617	301716	chr2	234138	234237	1.78e-42
100	F	chr1	320223	320322	chr1	504086	504185	1.78e-42
100	F	chr1	320535	320634	chr3	46055	46154	1.78e-42
100	P	chr1	327943	328042	chr1	495561	495660	1.78e-42
100	F	chr1	327943	328042	chr2	127527	127626	1.78e-42
100	F	chr1	328286	328385	chr2	100010	100109	1.78e-42
100	F	chr1	365101	365200	chr3	135525	135624	1.78e-42
100	P	chr1	388922	389021	chr1	436964	437063	1.78e-42
100	P	chr1	388922	389021	chr1	626616	626715	1.78e-42
100	F	chr1	388922	389021	chr3	126877	126976	1.78e-42
100	P	chr1	389170	389269	chr1	436590	436689	1.78e-42
100	P	chr1	389170	389269	chr1	626242	626341	1.78e-42
100	P	chr1	389418	389517	chr2	266215	266314	1.78e-42
100	P	chr1	389548	389647	chr4	131089	131188	1.78e-42
100	P	chr1	432663	432762	chr1	495476	495575	1.78e-42
100	F	chr1	432663	432762	chr2	127612	127711	1.78e-42
100	F	chr1	432663	432762	chr2	234337	234436	1.78e-42
100	P	chr1	432663	432762	chr2	266001	266100	1.78e-42
100	F	chr1	432663	432762	chr3	88006	88105	1.78e-42
100	F	chr1	432663	432762	chr3	149591	149690	1.78e-42
100	F	chr1	460753	460852	chr1	524760	524859	1.78e-42
100	P	chr1	495476	495575	chr1	622315	622414	1.78e-42
100	P	chr1	504140	504239	chr4	120948	121047	1.78e-42
100	F	chr1	504149	504248	chr2	132955	133054	1.78e-42
100	F	chr1	622315	622414	chr2	127612	127711	1.78e-42
100	F	chr1	622315	622414	chr2	234337	234436	1.78e-42
100	P	chr1	622315	622414	chr2	266001	266100	1.78e-42
100	F	chr1	622315	622414	chr3	88006	88105	1.78e-42
100	F	chr1	622315	622414	chr3	149591	149690	1.78e-42
100	F	chr2	97331	97430	chr3	167387	167486	1.78e-42
100	F	chr2	97432	97531	chr3	46055	46154	1.78e-42
100	F	chr2	97661	97760	chr5	6648	6747	1.78e-42
100	P	chr2	127620	127719	chr3	101599	101698	1.78e-42
100	F	chr2	132892	132991	chr4	57943	58042	1.78e-42
100	P	chr2	154296	154395	chr2	266463	266562	1.78e-42
100	F	chr2	154390	154489	chr4	139241	139340	1.78e-42
100	F	chr2	154524	154623	chr5	6648	6747	1.78e-42
100	P	chr2	178589	178688	chr3	152728	152827	1.78e-42
100	P	chr2	233870	233969	chr2	266463	266562	1.78e-42
100	P	chr2	266131	266230	chr4	139294	139393	1.78e-42
100	P	chr3	29567	29666	chr5	6648	6747	1.78e-42
100	F	chr3	46186	46285	chr5	6648	6747	1.78e-42
100	F	chr3	167575	167674	chr5	6648	6747	1.78e-42
100	F	chr5	67263	67362	chr5	94182	94281	1.78e-42
100	F	chr5	80976	81075	chr5	94182	94281	1.78e-42

## Sheet: Table S6
Table S6 The homologous DNA fragment identified among the mitogenome and plastome of B. schreberi.
Number		Mitochondrial genome	Alignment Length (bp)	Mt Start	Mt End	Cp Start	Cp End	MTPT Annotation
MTPT1	1	Chromosome 1	3906	312229	315772	104689	108550	Complete (trnV-GAC; trnQ-UUG; trnA-UGC; trnI-GAU);Partial ( rrn16S)
	2		3906	312229	315772	139204	143065	Complete (trnV-GAC; trnQ-UUG; trnA-UGC; trnI-GAU);Partial ( rrn16S)
MTPT2	3	Chromosome 2	2237	69671	71668	148948	151162	Partial (ycf15; ycf2)
	4		2237	69671	71668	96592	98806	Partial (ycf15; ycf2)
MTPT3	5	Chromosome 1	2044	310312	312141	108656	110699	Partial (rrn23S)
	6		2044	310312	312141	137055	139098	Partial (rrn23S)
MTPT4	7	Chromosome3	1638	39929	41451	24093	25656	Partial (rpoC1)
MTPT5	8	Chromosome3	1603	38450	39910	22488	24046	Partial (rpoC1)
MTPT6	9	Chromosome1	1529	376297	377646	15832	17316	Partial (atpI; rps2)
MTPT7	10	Chromosome1	1528	222866	221522	58777	60295	Partial (rbcL)
MTPT8	11	Chromosome3	1392	71775	70531	35438	36801	Partial (psbD; psbC)
MTPT9	12	Chromosome3	1366	20417	21780	110998	112351	Partial (rrn23S)
	13		1366	20417	21780	135403	136756	Partial (rrn23S)
MTPT10	14	Chromosome2	1266	71719	72950	147495	148759	Partial (ndhB)
	15		1266	71719	72950	98995	100259	Partial (ndhB)
MTPT11	16	Chromosome4	1045	98963	99924	70872	71866	Partial (petG); Complete (trnW-CCA)
MTPT12	17	Chromosome1	1032	378012	378911	17802	18830	Partial (rpoC2)
MTPT13	18	Chromosome2	1030	38876	37917	40360	41375	Partial (psaB)
MTPT14	19	Chromosome4	957	77795	76930	28478	29404	Complete (trnC-GCA)
MTPT15	20	Chromosome3	942	102694	103521	52084	52997	Partial (ndhK)
MTPT16	21	Chromosome2	907	81574	82393	50964	51848	Partial (ndhJ)
MTPT17	22	Chromosome1	886	201781	200924	141314	142177	Partial (rrn16S)
	23		886	201781	200924	105577	106440	Partial (rrn16S)
MTPT18	24	Chromosome1	862	453203	452431	138250	139098	Complete (trnN-GUU)
MTPT19	25	Chromosome3	838	103511	104259	54178	54995	NA
MTPT20	26	Chromosome3	772	103859	104547	54585	55338	Partial (psbA)
MTPT21	27	Chromosome1	729	550071	549402	481	1189	NA
MTPT22	28	Chromosome1	722	315835	316461	103839	104554	Partial (psaJ)
	29		722	315835	316461	143200	143915	Partial (psaJ)
MTPT23	30	Chromosome2	716	281434	282070	56382	57090	Partial (atpE)
MTPT24	31	Chromosome2	712	37138	36493	42567	43247	Partial (psaA)
MTPT25	32	Chromosome1	691	111851	111201	157483	158156	Partial (rpl2)
	33		691	111851	111201	89598	90271	Partial (rpl2)
MTPT26	34	Chromosome1	662	379470	380083	19569	20218	Partial (rpoC2)
MTPT27	35	Chromosome3	655	73060	72460	33411	34049	Complete (trnT-GGU)
MTPT28	36	Chromosome1	627	549111	548543	1578	2196	NA
MTPT29	37	Chromosome1	610	114951	114372	148977	149512	Complete (trnI-CAU)
	38		610	114951	114372	98242	98777	Complete (trnI-CAU)
MTPT30	39	Chromosome2	601	282359	282885	57442	58027	Partial (atpB)
MTPT31	40	Chromosome1	578	111863	112403	156859	157429	Complete (trnM-CAU); Partial (rpl23)
	41		578	111863	112403	90325	90895	Complete (trnM-CAU); Partial (rpl23)
MTPT32	42	Chromosome1	549	110656	111136	158295	158825	Partial (rpl2)
	43		549	110656	111136	88929	89459	Partial (rpl2)
MTPT33	44	Chromosome6	537	6426	6937	153624	154125	Partial (ycf2)
	45		537	6426	6937	93629	94130	Partial (ycf2)
MTPT34	46	Chromosome1	519	268313	267822	114769	115263	Partial (ndhF)
MTPT35	47	Chromosome1	519	109499	109040	2632	3141	Partial (matK)
MTPT36	48	Chromosome3	516	70475	70011	36808	37312	Partial (psbC)
MTPT37	49	Chromosome1	513	581828	582300	57316	57812	Partial (atpB)
Note. 'cp': chloroplast genome, 'mt': mitogenome.

## Sheet: Table S7
Table S7. The identified RNA editing sites in protein-coding genes of B. schreberi mitogenome.
Gene	Base position	Amino position	Codon change	Amino change	Left motifs	Edited site	Right motifs	Probability
atp1	670	224	CCA->UCA	Pro->Ser	CACAATTAGTTCAAATTCTT	C	CAGAAGCGAATGCTTTGGAA	1
atp1	1039	347	CCC->UCC	Pro->Ser	ATATCCCCACCAATGTGATC	C	CCATTACAGATGGACAAATC	1
atp1	1064	355	UCG->UUG	Ser->Leu	TACAGATGGACAAATCTGTT	C	GGAAACAGAGCTCTTTTATC	0.999
atp1	1115	372	UCA->UUA	Ser->Leu	ACCAGCTATTAACGTCGGCT	C	ATCCGTCAGTCGCGTCGGGT	0.992
atp1	1168	390	CGC->UGC	Arg->Cys	TGAGAGCTATGAAACAAGTC	C	GCGGTAGTTCAAAACTCGAA	0.989
atp1	1178	393	UCA->UUA	Ser->Leu	GAAACAAGTCCGCGGTAGTT	C	AAAACTCGAATTGGCACAAT	1
atp1	1216	406	CUU->UUU	Leu->Phe	AATATCGCGAAGTGGCCGCC	C	TTGCTCAATTTGGGTCAGAC	0.998
atp1	1292	431	CCC->CUC	Pro->Leu	TGCGAGGCTTACAGAAGTTC	C	CAAACAACCACAATATGAAC	0.985
atp1	1345	449	CAU->UAU	His->Tyr	AAAAAGAAATTCTAGTGATT	C	ATGCAGCAGTCAAGGGCTTC	0.934
atp1	1415	472	CCA->CUA	Pro->Leu	TCAATATGAGAGAGCCATTC	C	AAGTAGTATAGATCCCGAAT	0.999
atp1	1490	497	CCA->CUA	Pro->Leu	TCACGAAAGAAAGATGGAAC	C	AGATGCTTCTTTAAAAGAAA	0.997
atp1	1499	500	UCU->UUU	Ser->Phe	AAAGATGGAACCAGATGCTT	C	TTTAAAAGAAAGCGCTTTGC	0.997
atp4	20	7	CCA->CUA	Pro->Leu	GATGCTATTTGCTGCTATTC	C	ATCTATTTGTGCATCAAGTT	1
atp4	23	8	UCU->UUU	Ser->Phe	GCTATTTGCTGCTATTCCAT	C	TATTTGTGCATCAAGTTCGA	0.997
atp4	35	12	UCA->UUA	Ser->Leu	TATTCCATCTATTTGTGCAT	C	AAGTTCGAAGAAGATCTCAA	0.995
atp4	53	18	UCA->UUA	Ser->Leu	ATCAAGTTCGAAGAAGATCT	C	AATCTATAATGAAGAAATGA	1
atp4	82	28	CGU->UGU	Arg->Cys	ATGAAGAAATGATAGTAGCT	C	GTCGTTTTATAGGCTTTATT	0.989
atp4	85	29	CGU->UGU	Arg->Cys	AAGAAATGATAGTAGCTCGT	C	GTTTTATAGGCTTTATTATA	1
atp4	122	41	UCG->UUG	Ser->Leu	TATATTCAGTCGGAAGAGTT	C	GGGTAAGACTTTCCAAGCGA	0.997
atp4	179	60	UCG->UUG	Ser->Leu	CTCGGCAATTCAGGAAGAAT	C	GCAGCAATTCCCCAATCCTA	0.986
atp4	191	64	CCC->CUC	Pro->Leu	GGAAGAATCGCAGCAATTCC	C	CAATCCTAACGAAGTAGTTC	0.999
atp4	212	71	CCU->CUU	Pro->Leu	CAATCCTAACGAAGTAGTTC	C	TCCGGAATCCAATGAACAAC	1
atp4	214	72	CCG->UUG	Pro->Leu	ATCCTAACGAAGTAGTTCCT	C	CGGAATCCAATGAACAACAA	0.903
atp4	215	72	CCG->UUG	Pro->Leu	TCCTAACGAAGTAGTTCCTC	C	GGAATCCAATGAACAACAAC	1
atp4	359	120	UCA->UUA	Ser->Leu	CCGAAACCTAAATGTTAAGT	C	AGCAACACTTCCAAATGCCA	0.999
atp4	371	124	CCA->CUA	Pro->Leu	TGTTAAGTCAGCAACACTTC	C	AAATGCCATTTCTTCCCGTC	0.969
atp6	37	13	CCA->UCA	Pro->Ser	TTTCTTTCTCATTCACAAAT	C	CATCTTTGTTCATGCTGCTA	0.968
atp6	48	16	UUC->UUU	Phe->Phe	TTCACAAATCCATCTTTGTT	C	ATGCTGCTAACTATCAGTTT	0.944
atp6	116	39	UCA->UUA	Ser->Leu	TAAAAACGGAGGAGGAAACT	C	AGTACCAAATGCTTGGCAAT	0.999
atp6	154	52	CAU->UAU	His->Tyr	AATCCTTGGTAGAGCTTATT	C	ATGATTTCGTGCCGAACCCG	0.999
atp6	167	56	CCG->CUG	Pro->Leu	GCTTATTCATGATTTCGTGC	C	GAACCCGGTGAACGAACAAA	0.991
atp6	173	58	CCG->CUG	Pro->Leu	TCATGATTTCGTGCCGAACC	C	GGTGAACGAACAAATAGGTG	0.913
atp6	254	85	UCG->UUG	Ser->Leu	ATCGGTCACTTTGACTTTTT	C	GTTATTTCGTAATCCCCAGG	0.931
atp6	262	88	CGU->UGU	Arg->Cys	CTTTGACTTTTTCGTTATTT	C	GTAATCCCCAGGGGATGATA	0.993
atp6	269	90	CCC->CUC	Pro->Leu	TTTTTCGTTATTTCGTAATC	C	CCAGGGGATGATACCTTATA	0.994
atp6	329	110	CCC->CUC	Pro->Leu	TTTTCTCATTACTTTGGGTC	C	CTCATTTCCTCTTTTTATTG	0.996
atp6	337	113	CCU->UCU	Pro->Ser	TTACTTTGGGTCCCTCATTT	C	CTCTTTTTATTGGCATTACT	0.983
atp6	401	134	UCA->UUA	Ser->Leu	GCTTCATTTTTTAAGCTTCT	C	ATTACCCGCAGGAGTCCCAC	0.999
atp6	460	154	CCU->UCU	Pro->Ser	TAGTACTCCTTGAGCCAATC	C	CTCATTGTTTTCGCGCATTA	0.98
atp6	463	155	CAU->UAU	His->Tyr	TACTCCTTGAGCCAATCCCT	C	ATTGTTTTCGCGCATTAAGC	1
atp6	485	162	UCA->UUA	Ser->Leu	TTGTTTTCGCGCATTAAGCT	C	AGGAATACGTTTATTTGCTA	0.999
atp6	527	176	UCA->UUA	Ser->Leu	TATGATGGCCGGTCATAGTT	C	AGTAAAGATTTTAAGTGGGT	1
atp6	548	183	UCC->UUC	Ser->Phe	AGTAAAGATTTTAAGTGGGT	C	CGCTTGGACTATGCTATGTA	1
atp6	635	212	CCG->CUG	Pro->Leu	AGTTCTTGCATTAACCGGTC	C	GGAATTAGGTGTAGCTATAT	0.999
atp6	656	219	UCA->UUA	Ser->Leu	GGAATTAGGTGTAGCTATAT	C	ACAAGCTCATGTTTCTACGA	0.998
atp6	664	222	CAU->UAU	His->Tyr	GTGTAGCTATATCACAAGCT	C	ATGTTTCTACGATCTCAATC	0.99
atp6	671	224	UCU->UUU	Ser->Phe	TATATCACAAGCTCATGTTT	C	TACGATCTCAATCTGTATTT	0.997
atp6	680	227	UCA->UUA	Ser->Leu	AGCTCATGTTTCTACGATCT	C	AATCTGTATTTACTTGAATG	1
atp6	707	236	ACA->AUA	Thr->Ile	TATTTACTTGAATGATGCTA	C	AAATCTCCATCAAATATGAT	0.998
atp6	718	240	CAA->UAA	Gln->End	ATGATGCTACAAATCTCCAT	C	AAATATGATAGACGTTTCAT	0.946
atp8	47	16	UCA->UUA	Ser->Leu	TTTCACACAATTCTTCTGGT	C	ATGCCTTCTCCTCTTTACTT	0.996
atp8	58	20	CUC->UUC	Leu->Phe	TCTTCTGGTCATGCCTTCTC	C	TCTTTACTTTTTATATTCCC	0.984
atp8	76	26	CCC->UUC	Pro->Phe	TCCTCTTTACTTTTTATATT	C	CCCTATGCAATGATGGAGAT	0.972
atp8	77	26	CCC->UUC	Pro->Phe	CCTCTTTACTTTTTATATTC	C	CCTATGCAATGATGGAGATG	0.968
atp8	206	69	UCG->UUG	Ser->Leu	CAACAGTTTGGAAGATATCT	C	GAGAAAAGGTTTGAGCACCG	0.997
atp8	246	82	UCC->UCU	Ser->Ser	GGTGTATCCTATATGTACTC	C	TCTTTATTCGAAGTATCCCA	0.95
atp8	364	122	CUG->UUG	Leu->Leu	TGGAAAGAAACATTCTATAT	C	TGATCTCGAAGTCCTCATAT	0.997
atp8	449	150	CCA->CUA	Pro->Leu	CATAATGCTAATCCATGCTC	C	ACACGGCCAAGGAAACATCG	0.935
atp9	50	17	UCA->UUA	Ser->Leu	CGGAGCCGCTACAATTGCTT	C	AGCGGGAGCTGCTGTTGGTA	0.982
atp9	96	32	AUC->AUU	Ile->Ile	AACGTCCTTAGCTCATCGAT	C	CATTCCGTGGCCCGAAATCC	0.969
atp9	102	34	UCC->UCU	Ser->Ser	CTTAGCTCATCGATCCATTC	C	GTGGCCCGAAATCCATCATT	0.949
atp9	191	64	UCA->UUA	Ser->Leu	AGCTATTGCATTGTTTGCCT	C	AATGATGGCGTCTTTGATCT	0.985
atp9	203	68	UCU->UUU	Ser->Phe	GTTTGCCTCAATGATGGCGT	C	TTTGATCTCATTTGTCTTCT	0.972
atp9	212	71	UCA->UUA	Ser->Leu	AATGATGGCGTCTTTGATCT	C	ATTTGTCTTCTAAAAGAAAG	0.995
ccmB	28	10	CAU->UAU	His->Tyr	GACTCTTTCTTGAACTATTT	C	ATAAACGGATCTTCCCCTCC	0.967
ccmB	43	15	CCC->UCC	Pro->Ser	TATTTCATAAACGGATCTTC	C	CCTCCACACTAATCACGAGT	0.953
ccmB	80	27	UCG->UUG	Ser->Leu	GAGTTTTTATCTATTCCTCT	C	GTATATCGTCGTAACGCCCT	0.973
ccmB	87	29	AUC->AUU	Ile->Ile	TATCTATTCCTCTCGTATAT	C	GTCGTAACGCCCTTAATTCT	0.98
ccmB	128	43	UCA->UUA	Ser->Leu	AGGTTTCGAAAAGACTTTTT	C	ATGTCATTCCCATTTAGGTC	0.966
ccmB	137	46	UCC->UUC	Ser->Phe	AAAGACTTTTTCATGTCATT	C	CCATTTAGGTCCGATTCGGA	0.944
ccmB	148	50	CCG->UUG	Pro->Leu	CATGTCATTCCCATTTAGGT	C	CGATTCGGATCCCCCCGTTG	0.988
ccmB	149	50	CCG->UUG	Pro->Leu	ATGTCATTCCCATTTAGGTC	C	GATTCGGATCCCCCCGTTGT	0.993
ccmB	154	52	CGG->UGG	Arg->Trp	ATTCCCATTTAGGTCCGATT	C	GGATCCCCCCGTTGTTTCCT	0.966
ccmB	160	54	CCC->UCC	Pro->Ser	ATTTAGGTCCGATTCGGATC	C	CCCCGTTGTTTCCTTTTCCT	0.992
ccmB	164	55	CCG->CUG	Pro->Leu	AGGTCCGATTCGGATCCCCC	C	GTTGTTTCCTTTTCCTCCCT	0.984
ccmB	172	58	CCU->UCU	Pro->Ser	TTCGGATCCCCCCGTTGTTT	C	CTTTTCCTCCCTCACCTTTT	0.967
ccmB	245	82	UCU->UUU	Ser->Phe	ATCGTATTATTTAAGTGCTT	C	TTGCTTTCAAAAGATCCTAC	0.993
ccmB	286	96	CGG->UGG	Arg->Trp	TTCTACAATTGGTAGGTCAC	C	GGGTTATTCAAATAAGTCGT	0.999
ccmB	304	102	CGU->UGU	Arg->Cys	ACCGGGTTATTCAAATAAGT	C	GTGTTTTCCGTGGTTTTCCC	0.996
ccmB	313	105	CGU->UGU	Arg->Cys	TTCAAATAAGTCGTGTTTTC	C	GTGGTTTTCCCATGTTACAA	0.999
ccmB	338	113	CCG->CUG	Pro->Leu	TTTTCCCATGTTACAACTTC	C	GTACCAATTCGATCGATCCG	0.954
ccmB	367	123	CGG->UGG	Arg->Trp	TCGATCGATCCGGAAAGGTT	C	GGTTAAACATTCCATTAGGG	0.999
ccmB	380	127	CCA->CUA	Pro->Leu	AAAGGTTCGGTTAAACATTC	C	ATTAGGGAGCCCGGTCTTGA	0.956
ccmB	392	131	CCG->CUG	Pro->Leu	AAACATTCCATTAGGGAGCC	C	GGTCTTGACTCTTCTGTGTG	1
ccmB	475	159	CCA->UUA	Pro->Leu	GTTGGAACAGCTCGCAAAAT	C	CAACCACTTCACCTACTTCA	0.997
ccmB	476	159	CCA->UUA	Pro->Leu	TTGGAACAGCTCGCAAAATC	C	AACCACTTCACCTACTTCAT	0.996
ccmB	485	162	UCA->UUA	Ser->Leu	CTCGCAAAATCCAACCACTT	C	ACCTACTTCATTGCCCCCAA	0.985
ccmB	494	165	UCA->UUA	Ser->Leu	TCCAACCACTTCACCTACTT	C	ATTGCCCCCAACCCTTTTCC	0.97
ccmB	502	168	CCA->UUA	Pro->Leu	CTTCACCTACTTCATTGCCC	C	CAACCCTTTTCCGTACCTCT	0.911
ccmB	503	168	CCA->UUA	Pro->Leu	TTCACCTACTTCATTGCCCC	C	AACCCTTTTCCGTACCTCTA	0.988
ccmB	514	172	CGU->UGU	Arg->Cys	CATTGCCCCCAACCCTTTTC	C	GTACCTCTATGGAAACAGAA	0.937
ccmB	551	184	UCA->UUA	Ser->Leu	AGAATGGTTTCATGTTCTTT	C	ATCGATAGGTTATTCCTCTC	0.993
ccmB	554	185	UCG->UUG	Ser->Leu	ATGGTTTCATGTTCTTTCAT	C	GATAGGTTATTCCTCTCCGT	0.986
ccmB	566	189	UCC->UUC	Ser->Phe	TCTTTCATCGATAGGTTATT	C	CTCTCCGTTCGTATCTCCTT	0.998
ccmB	569	190	UCU->UUU	Ser->Phe	TTCATCGATAGGTTATTCCT	C	TCCGTTCGTATCTCCTTCTC	0.988
ccmB	572	191	CCG->CUG	Pro->Leu	ATCGATAGGTTATTCCTCTC	C	GTTCGTATCTCCTTCTCCAA	0.969
ccmB	576	192	UUC->UUU	Phe->Phe	ATAGGTTATTCCTCTCCGTT	C	GTATCTCCTTCTCCAATTTC	0.91
ccmB	584	195	CCU->CUU	Pro->Leu	TTCCTCTCCGTTCGTATCTC	C	TTCTCCAATTTCGGTCTCGA	0.997
ccmB	587	196	UCU->UUU	Ser->Phe	CTCTCCGTTCGTATCTCCTT	C	TCCAATTTCGGTCTCGATTA	0.997
ccmB	596	199	UCG->UUG	Ser->Leu	CGTATCTCCTTCTCCAATTT	C	GGTCTCGATTAGTTCCCAAG	0.982
ccmC	5	2	UCC->UUC	Ser->Phe	AGGACCAAATTCTCACATGT	C	CCTTTCGTTATTACAACCTT	0.988
ccmC	76	26	CGG->UGG	Arg->Trp	CGCAAATTCTCATTGGATCT	C	GGTGGTTCTTAACAGCGATG	0.999
ccmC	103	35	CAU->UAU	His->Tyr	TCTTAACAGCGATGGCTATT	C	ATTCAAGTCTTCGGGCAGCA	0.994
ccmC	107	36	UCA->UUA	Ser->Leu	AACAGCGATGGCTATTCATT	C	AAGTCTTCGGGCAGCACCAC	0.998
ccmC	115	39	CGG->UGG	Arg->Trp	TGGCTATTCATTCAAGTCTT	C	GGGCAGCACCACCAGATTTT	0.988
ccmC	184	62	CGG->UGG	Arg->Trp	ATGTACACGTTCCTGCGGCT	C	GGATGAGTATAATTGTTTAT	0.966
ccmC	227	76	UCC->UUC	Ser->Phe	CGCAACGGCTATAAACAGTT	C	CTTGTTCCCATTAACAAAAC	0.997
ccmC	236	79	CCA->CUA	Pro->Leu	TATAAACAGTTCCTTGTTCC	C	ATTAACAAAACATCCCCTTT	0.977
ccmC	299	100	UCU->UUU	Ser->Phe	TACAGAAATAGGTGCTTTTT	C	TACGTTGTTTACCTTAGTTA	0.917
ccmC	331	111	CGG->UGG	Arg->Trp	CCTTAGTTACTGGGGGCCTT	C	GGGGAAGACCTATGTGGGGC	0.974
ccmC	358	120	CGG->UGG	Arg->Trp	GACCTATGTGGGGCACCTTT	C	GGGTGTGGGATGCTCGTTTA	0.998
ccmC	395	132	UCG->UUG	Ser->Leu	TTTAACCTCTGTATTCATCT	C	GTTCCTTATTTACCTGGGTG	0.996
ccmC	399	133	UUC->UUU	Phe->Phe	ACCTCTGTATTCATCTCGTT	C	CTTATTTACCTGGGTGCACT	0.994
ccmC	400	134	CUU->UUU	Leu->Phe	CCTCTGTATTCATCTCGTTC	C	TTATTTACCTGGGTGCACTG	0.999
ccmC	436	146	CCU->UCU	Pro->Ser	CACTGTGTTTTCAAAAGCTT	C	CTGTCGAACCGGCTCCTATT	0.998
ccmC	446	149	CCG->CUG	Pro->Leu	TCAAAAGCTTCCTGTCGAAC	C	GGCTCCTATTTCAATCCGTG	0.999
ccmC	451	151	CCU->UCU	Pro->Ser	AGCTTCCTGTCGAACCGGCT	C	CTATTTCAATCCGTGCTGGA	0.999
ccmC	458	153	UCA->UUA	Ser->Leu	TGTCGAACCGGCTCCTATTT	C	AATCCGTGCTGGACCGATCG	0.979
ccmC	463	155	CGU->UGU	Arg->Cys	AACCGGCTCCTATTTCAATC	C	GTGCTGGACCGATCGATATA	0.999
ccmC	467	156	GCU->GUU	Ala->Val	GGCTCCTATTTCAATCCGTG	C	TGGACCGATCGATATACCAA	0.992
ccmC	473	158	CCG->CUG	Pro->Leu	TATTTCAATCCGTGCTGGAC	C	GATCGATATACCAATAATTC	0.992
ccmC	497	166	UCU->UUU	Ser->Phe	CGATATACCAATAATTCAGT	C	TCCCGTCCACTGGTGGAATA	0.996
ccmC	499	167	CCC->UCC	Pro->Ser	ATATACCAATAATTCAGTCT	C	CCGTCCACTGGTGGAATACA	0.981
ccmC	521	174	UCG->UUG	Ser->Leu	CGTCCACTGGTGGAATACAT	C	GCATCAACCTGGGAGCATTA	0.989
ccmC	548	183	UCU->UUU	Ser->Phe	ACCTGGGAGCATTAGCCGAT	C	TGGTACATCAATACATGTTC	0.994
ccmC	568	190	CCU->UCU	Pro->Ser	CTGGTACATCAATACATGTT	C	CTATGCCCATTCCAATCTTG	0.999
ccmC	575	192	CCC->CUC	Pro->Leu	ATCAATACATGTTCCTATGC	C	CATTCCAATCTTGTCCAACT	0.982
ccmC	591	197	UCC->UCU	Ser->Ser	ATGCCCATTCCAATCTTGTC	C	AACTTTGCTAACTCCCCCTT	0.987
ccmC	605	202	UCC->UUC	Ser->Phe	CTTGTCCAACTTTGCTAACT	C	CCCCTTCTCAACCCGTATCT	0.997
ccmC	608	203	CCC->CUC	Pro->Leu	GTCCAACTTTGCTAACTCCC	C	CTTCTCAACCCGTATCTTGT	0.999
ccmC	614	205	UCA->UUA	Ser->Leu	CTTTGCTAACTCCCCCTTCT	C	AACCCGTATCTTGTTCGTTT	0.976
ccmC	619	207	CGU->UGU	Arg->Cys	CTAACTCCCCCTTCTCAACC	C	GTATCTTGTTCGTTTTGGAA	0.993
ccmC	630	210	UUC->UUU	Phe->Phe	TTCTCAACCCGTATCTTGTT	C	GTTTTGGAAACACGTCTTCT	0.92
ccmC	656	219	CCA->CUA	Pro->Leu	GGAAACACGTCTTCTTATTC	C	ATCTTTTCCCGAATCTCCCT	0.982
ccmC	665	222	CCC->CUC	Pro->Leu	TCTTCTTATTCCATCTTTTC	C	CGAATCTCCCTTAACGGAAG	0.994
ccmC	673	225	CCC->UCC	Pro->Ser	TTCCATCTTTTCCCGAATCT	C	CCTTAACGGAAGAAATAGAA	0.987
ccmFC	38	13	UCC->UUC	Ser->Phe	CTTCTTCTTTTTCATTACTT	C	CATGGTCGTGCCTCGTGGCA	0.999
ccmFC	50	17	CCU->CUU	Pro->Leu	CATTACTTCCATGGTCGTGC	C	TCGTGGCACGGCAGCACCCG	1
ccmFC	52	18	CGU->UGU	Arg->Cys	TTACTTCCATGGTCGTGCCT	C	GTGGCACGGCAGCACCCGTA	0.984
ccmFC	103	35	CCC->UCC	Pro->Ser	GGTTCGTCAGTAGAGATGTT	C	CCACAGGTGCCCCTTCTTCC	0.999
ccmFC	119	40	UCU->UUU	Ser->Phe	TGTTCCCACAGGTGCCCCTT	C	TTCCAATGGTACTATAATTC	0.987
ccmFC	122	41	UCC->UUC	Ser->Phe	TCCCACAGGTGCCCCTTCTT	C	CAATGGTACTATAATTCCTA	1
ccmFC	146	49	CCU->CUU	Pro->Leu	TGGTACTATAATTCCTATTC	C	TATCCCTTCATTCCCTTTTT	0.986
ccmFC	151	51	CCU->UCU	Pro->Ser	CTATAATTCCTATTCCTATC	C	CTTCATTCCCTTTTTTGGTC	0.995
ccmFC	155	52	UCA->UUA	Ser->Leu	AATTCCTATTCCTATCCCTT	C	ATTCCCTTTTTTGGTCTATC	0.942
ccmFC	337	113	CUU->UUU	Leu->Phe	TCGTTCCCGTTCTTCATTTC	C	TTCTTCTCGAATCCATGGGG	0.939
ccmFC	382	128	CGC->UGC	Arg->Cys	TCTCCTATTTAGAATCTTTC	C	GCGGTGTGCTCCGTTTACTA	0.995
ccmFC	394	132	CGU->UGU	Arg->Cys	AATCTTTCCGCGGTGTGCTC	C	GTTTACTATTCTGTCGTACC	0.958
ccmFC	409	137	CGU->UGU	Arg->Cys	TGCTCCGTTTACTATTCTGT	C	GTACCCTCTTCTTTTTACCA	0.963
ccmFC	863	288	UCU->UUU	Ser->Phe	TCATTTACATGGACCCACTT	C	TCATTCCATTTGTGGGAATT	0.997
ccmFC	1127	376	CCA->CUA	Pro->Leu	AGTAGCTATACATACTAATC	C	ATTTACTGATCCATATGCTC	0.991
ccmFC	1139	380	CCA->CUA	Pro->Leu	TACTAATCCATTTACTGATC	C	ATATGCTCCGATTGGAACTG	0.997
ccmFC	1147	383	CCG->UUG	Pro->Leu	CATTTACTGATCCATATGCT	C	CGATTGGAACTGGAAGTTCC	0.987
ccmFC	1148	383	CCG->UUG	Pro->Leu	ATTTACTGATCCATATGCTC	C	GATTGGAACTGGAAGTTCCG	0.994
ccmFC	1222	408	CGG->UGG	Arg->Trp	TGCCTTTTATTTTTTGCATT	C	GGATAGGATTTATGTTGGCT	0.975
ccmFC	1247	416	UCG->UUG	Ser->Leu	AGGATTTATGTTGGCTTCGT	C	GGGAGGCTCGCGTAGTTTGT	0.995
ccmFC	1256	419	UCG->UUG	Ser->Leu	GTTGGCTTCGTCGGGAGGCT	C	GCGTAGTTTGTTACGTCAGC	0.983
ccmFC	1303	435	CGA->UGA	Arg->End	AGGAGAAGTTGCATTGGAAT	C	GAGAAAGTTCCATTGAGTTC	0.999
ccmFN	38	13	CCG->CUG	Pro->Leu	GTCTCATTATTCGTTATTTC	C	GGGTCTTTTCGTTGCATTCA	0.988
ccmFN	121	41	CCU->UCU	Pro->Ser	CATTTGGGTGCATTCTTCTT	C	CTTTCCTTGGTCTTTCGTTC	0.992
ccmFN	137	46	UCG->UUG	Ser->Leu	TCTTCCTTTCCTTGGTCTTT	C	GTTCCGTCATATTCCAAATA	0.967
ccmFN	142	48	CGU->UGU	Arg->Cys	CTTTCCTTGGTCTTTCGTTC	C	GTCATATTCCAAATAACTTA	0.96
ccmFN	248	83	UCA->UUA	Ser->Leu	TCATGAGGGTAGTATTTTAT	C	ATGGTGTCGGATCCCAAGTT	0.999
ccmFN	256	86	CGG->UGG	Arg->Trp	GTAGTATTTTATCATGGTGT	C	GGATCCCAAGTTTTTATGGA	0.999
ccmFN	263	88	CCA->CUA	Pro->Leu	TTTATCATGGTGTCGGATCC	C	AAGTTTTTATGGAATCCTTC	0.996
ccmFN	283	95	CUU->UUU	Leu->Phe	CAAGTTTTTATGGAATCCTT	C	TTTGTTACCGGGGTCGACCC	0.966
ccmFN	671	224	CCU->CUU	Pro->Leu	CATTGCTTTGTTTTTCTCTC	C	TTTCCTATCAGCGAGTTCCG	0.999
ccmFN	680	227	UCA->UUA	Ser->Leu	GTTTTTCTCTCCTTTCCTAT	C	AGCGAGTTCCGATCCTTTTG	0.991
ccmFN	718	240	CGU->UGU	Arg->Cys	TTGTTCGAAATTTCTTCCTT	C	GTACCGAACCGCTTGCAGAA	0.985
ccmFN	740	247	UCA->UUA	Ser->Leu	TACCGAACCGCTTGCAGAAT	C	AAATCCTGTTCCACAAGATC	0.981
ccmFN	752	251	CCA->CUA	Pro->Leu	TGCAGAATCAAATCCTGTTC	C	ACAAGATCCAATATCAGCTA	0.999
ccmFN	784	262	CGC->UGC	Arg->Cys	TATCAGCTATACATCCTCCT	C	GCATTTATGCCGGAGACGTC	0.999
ccmFN	1228	410	CGG->UGG	Arg->Trp	GAATTTGGATCTTGACATGT	C	GGTTCTTTCTCACCGTAGGC	0.983
ccmFN	1253	418	UCG->UUG	Ser->Leu	CTTTCTCACCGTAGGCATCT	C	GCCAGGAAGTTGGTGGGCTC	0.996
ccmFN	1256	419	CCA->CUA	Pro->Leu	TCTCACCGTAGGCATCTCGC	C	AGGAAGTTGGTGGGCTCATC	0.994
ccmFN	1273	425	CAU->UAU	His->Tyr	CGCCAGGAAGTTGGTGGGCT	C	ATCATGAATTAGGTCGGGGT	0.999
ccmFN	1288	430	CGG->UGG	Arg->Trp	GGGCTCATCATGAATTAGGT	C	GGGGTGGCTGGTGGTTTCGG	0.999
ccmFN	1306	436	CGG->UGG	Arg->Trp	GTCGGGGTGGCTGGTGGTTT	C	GGGATCCCGTAGAAAATGCT	0.999
ccmFN	1331	444	UCU->UUU	Ser->Phe	TCCCGTAGAAAATGCTTCTT	C	TATGCCTCGGGTATTAGCCA	0.999
ccmFN	1339	447	CGG->UGG	Arg->Trp	AAAATGCTTCTTCTATGCCT	C	GGGTATTAGCCACAGCTCGT	0.999
ccmFN	1357	453	CGU->UGU	Arg->Cys	CTCGGGTATTAGCCACAGCT	C	GTATTCATTCCGTCATTCTA	0.98
ccmFN	1400	467	UCG->UUG	Ser->Leu	CCTTCTTCATTCTTGGACCT	C	GCTTCTTAATATTGTTACTC	0.998
ccmFN	1402	468	CUU->UUU	Leu->Phe	TTCTTCATTCTTGGACCTCG	C	TTCTTAATATTGTTACTCTT	0.997
ccmFN	1420	474	CUU->UUU	Leu->Phe	CGCTTCTTAATATTGTTACT	C	TTCCATGCTGTGTCTCAGGA	0.995
ccmFN	1424	475	CCA->CUA	Pro->Leu	TCTTAATATTGTTACTCTTC	C	ATGCTGTGTCTCAGGAACCT	0.994
ccmFN	1436	479	UCA->UUA	Ser->Leu	TACTCTTCCATGCTGTGTCT	C	AGGAACCTCTTCCATACGGT	0.995
ccmFN	1445	482	UCU->UUU	Ser->Phe	ATGCTGTGTCTCAGGAACCT	C	TTCCATACGGTCCGGATTGC	0.998
ccmFN	1449	483	UCC->UCU	Ser->Ser	TGTGTCTCAGGAACCTCTTC	C	ATACGGTCCGGATTGCTAGC	0.918
ccmFN	1471	491	CCC->UCC	Pro->Ser	TACGGTCCGGATTGCTAGCT	C	CCGTTCATAGTTCTGCTACA	0.999
ccmFN	1484	495	UCU->UUU	Ser->Phe	GCTAGCTCCCGTTCATAGTT	C	TGCTACAGATGATACACGAG	1
cob	124	42	CCG->UCG	Pro->Ser	GTTATTTTTGGGGGTTCGGT	C	CGTTAGCAGGTATTTGTTTA	0.998
cob	184	62	CAC->UAC	His->Tyr	GCGTTTTTTTAGCTATGCAT	C	ACACACCTCATGTGGATCTT	0.998
cob	292	98	CUC->UUC	Leu->Phe	CTAATGGGGCTAGTATGTTT	C	TCATTGTGGTTCACCTTCAT	0.987
cob	304	102	CAC->UAC	His->Tyr	GTATGTTTCTCATTGTGGTT	C	ACCTTCATATTTTTCGTGGT	0.999
cob	331	111	CAU->UAU	His->Tyr	ATATTTTTCGTGGTCTATAT	C	ATGCGAGTTATAGCAGTCCT	1
cob	364	122	CGG->UGG	Arg->Trp	GCAGTCCTAGGGAATTTGTT	C	GGTGTCTCGGAGTTGTAATA	1
cob	410	137	UCU->UUU	Ser->Phe	ATTAATGATTGTGACAGCTT	C	TACAGGATACGTACCACCTT	0.988
cob	413	138	ACA->AUA	Thr->Ile	AATGATTGTGACAGCTTCTA	C	AGGATACGTACCACCTTGGG	0.984
cob	425	142	CCA->CUA	Pro->Leu	AGCTTCTACAGGATACGTAC	C	ACCTTGGGGTCAGATGAGCT	0.998
cob	574	192	CAU->UAU	His->Tyr	ATCGTTTTTTTAGTCTTCAT	C	ATTTACTCCCCTTTCTTTTA	0.98
cob	685	229	CCU->UUU	Pro->Phe	CTGAGATGGATAAAATAGCT	C	CTTACCCTTATTTTTATGTA	0.998
cob	686	229	CCU->UUU	Pro->Phe	TGAGATGGATAAAATAGCTC	C	TTACCCTTATTTTTATGTAA	0.998
cob	721	241	CGG->UGG	Arg->Trp	ATGTAAAGGATCTAGTAGGT	C	GGGTAGCTTCTGCCATCTTT	0.996
cob	731	244	UCU->UUU	Ser->Phe	TCTAGTAGGTCGGGTAGCTT	C	TGCCATCTTTTCTTCCATTT	0.98
cob	743	248	UCU->UUU	Ser->Phe	GGTAGCTTCTGCCATCTTTT	C	TTCCATTTGGATTTTTTATG	0.961
cob	814	272	CCC->UCC	Pro->Ser	ATATACCTGCTAATCCGATG	C	CCACCCCGCCTCATATTGTG	1
cob	859	287	CAU->UAU	His->Tyr	AATGGTATTTCCTACCGATC	C	ATGCCATTCTTCGCAGTATA	0.998
cob	914	305	CCA->CUA	Pro->Leu	AGGTGTAGCCGCAATAGCAC	C	AGTTTCTATATCTCTGTTGG	0.993
cob	920	307	UCU->UUU	Ser->Phe	AGCCGCAATAGCACCAGTTT	C	TATATCTCTGTTGGCTCTAC	0.996
cob	988	330	CAC->UAC	His->Tyr	GTTCAAGTTTTCGCCCGATT	C	ACCAAGGAATATTTTGGTTG	0.999
cob	1021	341	CGC->UGC	Arg->Cys	TTTGGTTGCTTTTGGCGGAT	C	GCTTACTACTAGGTTGGATC	0.999
cob	1087	363	CCU->UCU	Pro->Ser	TTGTTACTATTGGACAAATT	C	CTTCCGTGGTTTTCTTCTTG	0.997
cob	1130	377	CCG->CUG	Pro->Leu	CTTTGCCATAACGCCCATTC	C	GGGACGAGTTGGAAGAGGAA	0.993
cox1	18	6	GUC->GUU	Val->Val	CTCATGACGACAAATCTGGT	C	CGATGGCTGTTCTCCACTAA	0.968
cox1	245	82	UCU->UUU	Ser->Phe	GCCGGCGATGATAGGTGGAT	C	TGGTAATTGGTCTGTTCCGA	0.998
cox1	257	86	UCU->UUU	Ser->Phe	AGGTGGATCTGGTAATTGGT	C	TGTTCCGATTCTGATAGGTG	1
cox1	319	107	CGG->UGG	Arg->Trp	GATTAAATAATATTTCATTC	C	GGTTGTTGCCACCAAGTCTC	0.986
cox1	355	119	CCA->UCA	Pro->Ser	GTCTCTTGCTCCTATTAAGC	C	CAGCCTTAGTAGAAGCGGGT	0.986
cox1	455	152	UCU->UUU	Ser->Phe	AGCAGTTGATTTAGCAATTT	C	TAGTCTTCATCTATCAGGTG	0.999
cox1	518	173	UCC->UUC	Ser->Phe	CAATTTTATAACAACTATCT	C	CAACATGCGCGGACCCGGAA	0.996
cox1	554	185	UCA->UUA	Ser->Leu	CGGAATGACTATGCATAGAT	C	ACCCCTCTTTGTGTGGTCCG	1
cox1	718	240	CGG->UGG	Arg->Trp	TATTATACCAGCATCTCTTT	C	GGTTCTTCGGTCATCCAGAG	0.997
cox1	749	250	CCC->CUC	Pro->Leu	TCATCCAGAGGTGTATATTC	C	CATTCTGCCTGGATTCGGTA	0.999
cox1	857	286	CCU->CUU	Pro->Leu	CATGATCAGTATAGGTGTTC	C	TGGATCTCTTGTTCGGGCTC	0.978
cox1	863	288	UCU->UUU	Ser->Phe	CAGTATAGGTGTTCCTGGAT	C	TCTTGTTCGGGCTCATCATA	0.997
cox1	871	291	CGG->UGG	Arg->Trp	GTGTTCCTGGATCTCTTGTT	C	GGGCTCATCATATGTTTACA	0.987
cox1	1040	347	UCC->UUC	Ser->Phe	CATGTTATTTGCTGTAGGGT	C	CATCTTCTTGTTCACCGTTG	0.995
cox1	1127	376	GCG->GUG	Ala->Val	TCTACATGATACTTATTATG	C	GGTTGCACATTTCCATTATG	0.999
cox1	1189	397	CAC->UAC	His->Tyr	TTGCTTTATTTGCAGGATTT	C	ACTATTGGGTGGGTAAAATC	1
cox1	1277	426	CCG->CUG	Pro->Leu	AACTTTTTTCGGGGTTAATC	C	GACCTTCTTTCCCATGCATT	0.999
cox1	1381	461	CCU->UCU	Pro->Ser	ATGCCCTTAGCAGTTTTGGC	C	CTTATATATCCGTAGTTGGG	1
cox1	1405	469	CGU->UGU	Arg->Cys	ATATATCCGTAGTTGGGATT	C	GTCGTTTCTTCGTGGTCGTA	0.997
cox1	1408	470	CGU->UGU	Arg->Cys	TATCCGTAGTTGGGATTCGT	C	GTTTCTTCGTGGTCGTAACA	1
cox1	1436	479	UCA->UUA	Ser->Leu	CGTGGTCGTAACAATCACTT	C	AAGCAGTGGAAACAACAAAA	0.997
cox1	1449	483	AAC->AAU	Asn->Asn	ATCACTTCAAGCAGTGGAAA	C	AACAAAAGATGTGCTCCAAG	0.997
cox1	1492	498	CCA->UCA	Pro->Ser	CTTGGGCTGCTGAACGGAAT	C	CAACCACACCGGAATGGATG	0.933
cox1	1502	501	CCG->CUG	Pro->Leu	TGAACGGAATCCAACCACAC	C	GGAATGGATGGTACAAAGTC	1
cox2	33	11	AUC->AUU	Ile->Ile	TTATGGCTATTCCTTACAAT	C	GCTCCTTGTGATGCAGCGGA	0.998
cox2	71	24	UCU->UUU	Ser->Phe	GGAACCATGGCAATTAGGAT	C	TCAAGACGCAGCAACACCTA	1
cox2	161	54	UCA->UUA	Ser->Leu	TCTGATTTTGGTTTTCGTAT	C	ACGGATGTTGGTTCGCGCTT	0.984
cox2	163	55	CGG->UGG	Arg->Trp	TGATTTTGGTTTTCGTATCA	C	GGATGTTGGTTCGCGCTTTA	0.997
cox2	253	85	CGG->UGG	Arg->Trp	GAACTACTATAGAGATTATT	C	GGACCATCTTTCCTAGTATC	0.999
cox2	278	93	CCG->CUG	Pro->Leu	CATCTTTCCTAGTATCATCC	C	GATGTTCATTGCTATACCAC	0.984
cox2	379	127	CGG->UGG	Arg->Trp	CTATTGGACATCAATGGTAT	C	GGACTTATGAGTATTCGGAC	0.999
cox2	443	148	ACG->AUG	Thr->Met	ACTCACTTTTGACAGTTATA	C	GATTCCAGAAGATGATCTAG	0.999
cox2	476	159	UCA->UUA	Ser->Leu	TGATCTAGAATTGGGTCAAT	C	ACGTTTATTAGAAGTGGACA	1
cox2	544	182	CCU->UCU	Pro->Ser	ATCTACGTATGATTGTAACA	C	CTGCTGATGTACCTCATAGT	0.999
cox2	557	186	CCU->CUU	Pro->Leu	TGTAACACCTGCTGATGTAC	C	TCATAGTCGGGCTGTACCTT	0.978
cox2	565	189	CGG->UGG	Arg->Trp	CTGCTGATGTACCTCATAGT	C	GGGCTGTACCTTCCTCAGGT	0.997
cox2	581	194	UCA->UUA	Ser->Leu	TAGTCGGGCTGTACCTTCCT	C	AGGTGTCAAATGTGATGCTG	0.999
cox2	632	211	UCG->UUG	Ser->Leu	TTTAAATCAGACCTCCATTT	C	GATACAACGAGAAGGAGTTT	0.996
cox2	676	226	CGU->UGU	Arg->Cys	ATGGTCAGTGCAGTGAGATT	C	GTGGAACTAATCATGCCTCT	0.998
cox2	695	232	UCU->UUU	Ser->Phe	TCGTGGAACTAATCATGCCT	C	TACGCCTATCGTCGTAGAAG	0.994
cox2	698	233	ACG->AUG	Thr->Met	TGGAACTAATCATGCCTCTA	C	GCCTATCGTCGTAGAAGCTG	0.999
cox2	721	241	CCU->UCU	Pro->Ser	CTATCGTCGTAGAAGCTGTT	C	CTTTGAAAGATTATGTTTCT	0.974
cox2	742	248	CGG->UGG	Arg->Trp	CTTTGAAAGATTATGTTTCT	C	GGGTATCCAATCAATTAATC	0.987
cox3	245	82	CCU->CUU	Pro->Leu	CAAAGTCGTACAATTAGGAC	C	TCGATATGGTTCTATTCCGT	0.999
cox3	257	86	UCU->UUU	Ser->Phe	ATTAGGACCTCGATATGGTT	C	TATTCCGTTCATCGTATCGG	0.999
cox3	263	88	CCG->CUG	Pro->Leu	ACCTCGATATGGTTCTATTC	C	GTTCATCGTATCGGAGGTTA	0.999
cox3	289	97	CUU->UUU	Leu->Phe	TCGTATCGGAGGTTATGTTC	C	TTTTTGCTCTTTTTCGGGCT	1
cox3	298	100	CUU->UUU	Leu->Phe	AGGTTATGTTCCTTTTTGCT	C	TTTTTCGGGCTTCTTCTCAT	0.998
cox3	304	102	CGG->UGG	Arg->Trp	TGTTCCTTTTTGCTCTTTTT	C	GGGCTTCTTCTCATTCTTCT	0.991
cox3	311	104	UCU->UUU	Ser->Phe	TTTTGCTCTTTTTCGGGCTT	C	TTCTCATTCTTCTTTGGCAC	0.995
cox3	314	105	UCU->UUU	Ser->Phe	TGCTCTTTTTCGGGCTTCTT	C	TCATTCTTCTTTGGCACCTA	0.997
cox3	512	171	UCA->UUA	Ser->Leu	CGCTTTAGTAGCTACCGTTT	C	ACTGGCTCTAGTATCCACTG	0.999
cox3	527	176	UCC->UUC	Ser->Phe	CGTTTCACTGGCTCTAGTAT	C	CACTGGCTTTCAAGGAATGG	1
cox3	566	189	UCC->UUC	Ser->Phe	GGAATATTACCAAGCACCTT	C	CACGATTTCGGATAGTATTT	0.999
cox3	602	201	UCC->UUC	Ser->Phe	TATTTATGGTTCTACCTTTT	C	CTCAGCAACCGGCTTTCATG	0.999
cox3	605	202	UCA->UUA	Ser->Leu	TTATGGTTCTACCTTTTCCT	C	AGCAACCGGCTTTCATGGTT	0.999
cox3	754	252	CGG->UGG	Arg->Trp	GGCATTTCGTAGACGTGGTT	C	GGTTATTCCCATTTGTCTCT	1
cox3	764	255	CCA->CUA	Pro->Leu	AGACGTGGTTCGGTTATTCC	C	ATTTGTCTCTATCTATTGGT	1
matR	20	7	ACG->AUG	Thr->Met	CATGAAAGAGGCGATCAGAA	C	GGTACCCGAATCCATTGTAT	0.985
matR	26	9	CCC->CUC	Pro->Leu	AGAGGCGATCAGAACGGTAC	C	CGAATCCATTGTATTTCCCG	0.997
matR	193	65	CCA->UCA	Pro->Ser	TCGACCGACATCGACTCATC	C	CAATCCTTAAGGAAGAGATC	0.993
matR	235	79	CUC->UUC	Leu->Phe	ACGATCCCAAGTTCTTTTAC	C	TCACTCATCAAGTCTTTTCC	0.995
matR	326	109	CCA->CUA	Pro->Leu	TGTACTACTATCGGCCCTAC	C	AGGCAACATCTACCCACACA	0.968
matR	341	114	CCA->CUA	Pro->Leu	CCTACCAGGCAACATCTACC	C	ACACAAGCTCGATCAGGAGA	0.999
matR	382	128	CAC->UAC	His->Tyr	TAGGGAGGATCCGACAGAAG	C	ACGAAATTCCTATTGTTCAG	0.998
matR	413	138	UCG->UUG	Ser->Leu	TATTGTTCAGAGAATCAGAT	C	GGTTCTATTAAGGACAGGTC	0.96
matR	881	294	UCA->UUA	Ser->Leu	CGCGCGATATGCCGACGACT	C	ACTACTGGGAATCGTGGGTG	1
matR	1022	341	CCC->CUC	Pro->Leu	ACGGAGTACGGTAGAATTCC	C	CGGTACGGTCATTCGGGAAG	0.999
matR	1621	541	CGG->UGG	Arg->Trp	GCGACGGAGACATCGTAAAT	C	GGTCCGCGGGCATCGCAATA	0.977
matR	1625	542	UCC->UUC	Ser->Phe	CGGAGACATCGTAAATCGGT	C	CGCGGGCATCGCAATAAGTC	0.994
matR	1646	549	CCU->CUU	Pro->Leu	CGCGGGCATCGCAATAAGTC	C	TCTGTCCTACTACAGGTGCC	0.998
matR	1666	556	CGC->UGC	Arg->Cys	CTCTGTCCTACTACAGGTGC	C	GCGACAACCTTTACCAAGTC	1
matR	1680	560	UAC->UAU	Tyr->Tyr	AGGTGCCGCGACAACCTTTA	C	CAAGTCCGAACGATTGTCGA	0.996
matR	1702	568	CAC->UAC	His->Tyr	AAGTCCGAACGATTGTCGAC	C	ACCAGATCCGCTGGTCTGCT	0.983
matR	1733	578	CCU->CUU	Pro->Leu	CTGGTCTGCTATATTCACCC	C	TGCCCACAAGCACAAATCCT	0.995
mttB	40	14	CCG->UUG	Pro->Leu	AATATGAATGGAATTTAGCA	C	CGGAAACTATTCTAGGAGAA	0.947
mttB	41	14	CCG->UUG	Pro->Leu	ATATGAATGGAATTTAGCAC	C	GGAAACTATTCTAGGAGAAG	0.965
mttB	79	27	CGG->UGG	Arg->Trp	AAGTTAGAATCCGTTCTGTT	C	GGATATTGATCGGTCTTGGT	0.997
mttB	115	39	CGU->UGU	Arg->Cys	TTGGTTTGACATGGTTTACG	C	GTTACTGGTTCTCGGAAGAG	0.999
mttB	137	46	UCA->UUA	Ser->Leu	TTACTGGTTCTCGGAAGAGT	C	AATATATCCATTAACTAAAC	0.994
mttB	193	65	CGU->UGU	Arg->Cys	CTTTTGACTCGTTTTTTGTT	C	GTACACAATCAACGGAGGCC	0.994
mttB	203	68	UCA->UUA	Ser->Leu	GTTTTTTGTTCGTACACAAT	C	AACGGAGGCCTCCCCGACAT	1
mttB	215	72	UCC->UUC	Ser->Phe	TACACAATCAACGGAGGCCT	C	CCCGACATATGTTGCAACGT	1
mttB	217	73	CCG->UCG	Pro->Ser	CACAATCAACGGAGGCCTCC	C	CGACATATGTTGCAACGTCT	0.999
mttB	238	80	CCA->UCA	Pro->Ser	CGACATATGTTGCAACGTCT	C	CAATAGCATGCTCTTACTTC	1
mttB	267	89	CCC->CCU	Pro->Pro	TGCTCTTACTTCGTCTTTCC	C	TTGTTAAGTTATCAAATTTG	0.927
mttB	296	99	UCG->UUG	Ser->Leu	TTATCAAATTTGGTGCTTTT	C	GATCCCCAGTTGCTATGGTT	0.996
mttB	361	121	CGC->UGC	Arg->Cys	TCCTCCTTTTAAGTGGTTCT	C	GCTTCTCCTTTTTCCTGTTC	0.996
mttB	388	130	CCU->UUU	Pro->Phe	CCTTTTTCCTGTTCCTAACT	C	CTCTCCGGGTAGTTCCCAAT	0.966
mttB	389	130	CCU->UUU	Pro->Phe	CTTTTTCCTGTTCCTAACTC	C	TCTCCGGGTAGTTCCCAATG	0.999
mttB	391	131	CUC->UUC	Leu->Phe	TTTTCCTGTTCCTAACTCCT	C	TCCGGGTAGTTCCCAATGTT	0.97
mttB	394	132	CGG->UGG	Arg->Trp	TCCTGTTCCTAACTCCTCTC	C	GGGTAGTTCCCAATGTTTGG	0.99
mttB	422	141	CCA->CUA	Pro->Leu	TCCCAATGTTTGGCACTTTC	C	ATACTTCGTAGGTGCAACAT	0.999
mttB	487	163	CAU->UAU	His->Tyr	TACAACCTAAGATCTATGAC	C	ATATTATGTTAACTCTTCGT	0.973
mttB	512	171	UCG->UUG	Ser->Leu	TATGTTAACTCTTCGTATTT	C	GTTCATTCCATCGGTATGCT	0.991
mttB	520	174	CCA->UCA	Pro->Ser	CTCTTCGTATTTCGTTCATT	C	CATCGGTATGCTCCCAGGTA	0.987
mttB	556	186	CGU->UGU	Arg->Cys	AGGTACCTGTCGTTGTGATC	C	GTTTGCCAGAACCCAGGGGT	0.992
mttB	563	188	CCA->CUA	Pro->Leu	TGTCGTTGTGATCCGTTTGC	C	AGAACCCAGGGGTCTTTCCG	0.976
mttB	569	190	CCC->CUC	Pro->Leu	TGTGATCCGTTTGCCAGAAC	C	CAGGGGTCTTTCCGTGGTCA	0.974
mttB	619	207	CCG->UCG	Pro->Ser	GTCGTTTTTTGATGGTTTTT	C	CGCTTCTCACAGCTGCTCTT	0.997
mttB	625	209	CUC->UUC	Leu->Phe	TTTTGATGGTTTTTCCGCTT	C	TCACAGCTGCTCTTTCCACA	0.971
mttB	669	223	AUC->AUU	Ile->Ile	CCGGATATCTGGTGCCTAAT	C	GTCGCCCGTTTCCTTATTTC	0.958
mttB	676	226	CGU->UGU	Arg->Cys	TCTGGTGCCTAATCGTCGCC	C	GTTTCCTTATTTCATCGATA	0.986
mttB	692	231	UCG->UUG	Ser->Leu	CGCCCGTTTCCTTATTTCAT	C	GATAATAGAGTTGGCTATCT	0.988
mttB	713	238	UCU->UUU	Ser->Phe	GATAATAGAGTTGGCTATCT	C	TGTGGCATCGATTGTACAAG	1
mttB	722	241	UCG->UUG	Ser->Leu	GTTGGCTATCTCTGTGGCAT	C	GATTGTACAAGTTCGTGAAG	0.998
nad1	2	1	ACG->AUG	Thr->Met	AGTGAATATCAAATCGAAAA	C	GTACATTGCTGTTCCAGCGG	0.962
nad1	138	46	UUC->UUU	Phe->Phe	CCTGATGTAGTGGGATTGTT	C	GGATTGTTACAACCTCTAGC	0.926
nad1	167	56	UCG->UUG	Ser->Leu	ACAACCTCTAGCAGATGGTT	C	GAAATTGATGATAAAAGAAC	0.995
nad1	215	72	UCC->UUC	Ser->Phe	CCCAAGTAGTGCTAATTTCT	C	CCTTTTTCGAATGGCTCCAG	0.999
nad1	307	103	CCG->UUG	Pro->Leu	ATGGTATGGTATTGTCAGAT	C	CGAACATAGGGGTACTTTAT	0.998
nad1	308	103	CCG->UUG	Pro->Leu	TGGTATGGTATTGTCAGATC	C	GAACATAGGGGTACTTTATC	1
nad1	368	123	ACA->AUA	Thr->Ile	AGGTGTTTATGGAATTATTA	C	AGCAGGTCGGTCTAGTAATT	0.998
nad1	376	126	CGG->UGG	Arg->Trp	ATGGAATTATTACAGCAGGT	C	GGTCTAGTAATTCGAAATAT	0.994
nad1	436	146	CCU->UCU	Pro->Ser	GATCTGCAGCTCAAATGGTC	C	CTTATGAAGTCTCTATTGGT	0.998
nad1	490	164	CCC->UCU	Pro->Ser	CTGTACTAATATGTGTAGGT	C	CCCGTAATTCGAGTGAGATT	0.997
nad1	492	164	CCC->UCU	Pro->Ser	GTACTAATATGTGTAGGTCC	C	CGTAATTCGAGTGAGATTGT	0.989
nad1	493	165	CGU->UGU	Arg->Cys	TACTAATATGTGTAGGTCCC	C	GTAATTCGAGTGAGATTGTC	0.995
nad1	500	167	UCG->UUG	Ser->Leu	ATGTGTAGGTCCCCGTAATT	C	GAGTGAGATTGTCATGGCGC	1
nad1	536	179	UCC->UUU	Ser->Phe	GGCGCAAAAGCAGATATGGT	C	CGGTATTCCCTTGTTCCCCG	0.997
nad1	537	179	UCC->UUU	Ser->Phe	GCGCAAAAGCAGATATGGTC	C	GGTATTCCCTTGTTCCCCGT	0.988
nad1	555	185	CCC->CCU	Pro->Pro	TCCGGTATTCCCTTGTTCCC	C	GTAATGGTTATGTTCCTCAT	0.961
nad1	573	191	CUC->CUU	Leu->Leu	CCCGTAATGGTTATGTTCCT	C	ATTCCTTGTCTAGCAGAAAC	0.986
nad1	577	193	CCU->UCU	Pro->Ser	TAATGGTTATGTTCCTCATT	C	CTTGTCTAGCAGAAACTAAT	0.961
nad1	608	203	UCU->UUU	Ser->Phe	AGAAACTAATCGAGCTCCGT	C	TGATCTCCCAGAAGCGGAAG	1
nad1	635	212	UCA->UUA	Ser->Leu	CCCAGAAGCGGAAGCTGAAT	C	AGTTGCAGGCTATAATGTAG	0.999
nad1	740	247	CCA->CUA	Pro->Leu	TCCATGCACATCGCTCTTTC	C	AGGAGGTTGGCCACCTATCC	0.998
nad1	799	267	CGG->UGG	Arg->Trp	ATCAGATCCCGGGCTCGATC	C	GGTTTAGTATCAAGGTGATT	0.999
nad1	820	274	CUG->UUG	Leu->Leu	GGTTTAGTATCAAGGTGATT	C	TGTTTCCGTTCCTATATATA	0.968
nad1	827	276	CCG->CUG	Pro->Leu	TATCAAGGTGATTCTGTTTC	C	GTTCCTATATATATGGGTCC	1
nad1	881	294	UCA->UUA	Ser->Leu	ACGATATCGTTATGATCAAT	C	AATGGGACTTGGCCGGAAAG	0.999
nad1	895	299	CGG->UGG	Arg->Trp	ATCAATCAATGGGACTTGGC	C	GGAAAGTGTTCTTGCCTTTA	0.944
nad1	925	309	CGG->UGG	Arg->Trp	TCTTGCCTTTATCATTAGCT	C	GGGTAGTCCCCGTTTCTGGT	0.998
nad1	934	312	CCC->UCC	Pro->Ser	TATCATTAGCTCGGGTAGTC	C	CCGTTTCTGGTGTTCCAGTC	0.993
nad1	950	317	CCA->CUA	Pro->Leu	AGTCCCCGTTTCTGGTGTTC	C	AGTCACCTTTCAATGGCTCC	0.988
nad2	26	9	UCC->UUC	Ser->Phe	CAATCTTTTTTTAGCGGTTT	C	CCCAGAGATCTTTCTCATTA	0.997
nad2	56	19	UCC->UUC	Ser->Phe	CTTTCTCATTAACGCAACCT	C	CATTTTGCTCATTCATGGAG	1
nad2	214	72	CGG->UGG	Arg->Trp	TAACTATTGCCCATTTATTC	C	GGAATAATCCTTTTAGGAGG	0.997
nad2	223	75	CCU->UCU	Pro->Ser	CCCATTTATTCCGGAATAAT	C	CTTTTAGGAGGGACAATTCT	0.971
nad2	242	81	UCU->UUU	Ser->Phe	TCCTTTTAGGAGGGACAATT	C	TACATATTTCTGCCAAATCC	0.995
nad2	252	84	UUC->UUU	Phe->Phe	AGGGACAATTCTACATATTT	C	TGCCAAATCCTTCCATTATT	0.934
nad2	266	89	CCA->CUA	Pro->Leu	ATATTTCTGCCAAATCCTTC	C	ATTATTAAGTACGGCTGGTA	0.999
nad2	308	103	UCU->UUU	Ser->Phe	CATTTCGATGTGTTTCGATT	C	TTCCGAACAAGAGAGGTTTG	0.997
nad2	311	104	UCC->UUC	Ser->Phe	TTCGATGTGTTTCGATTCTT	C	CGAACAAGAGAGGTTTGATG	0.999
nad2	335	112	UCU->UUU	Ser->Phe	ACAAGAGAGGTTTGATGCTT	C	TGAATCCATTGTATCAATTC	1
nad2	341	114	UCC->UUC	Ser->Phe	GAGGTTTGATGCTTCTGAAT	C	CATTGTATCAATTCCACTTC	0.995
nad2	350	117	UCA->UUA	Ser->Leu	TGCTTCTGAATCCATTGTAT	C	AATTCCACTTCCTACTCGCA	0.989
nad2	356	119	CCA->CUA	Pro->Leu	TGAATCCATTGTATCAATTC	C	ACTTCCTACTCGCAGTATGC	0.996
nad2	361	121	CCU->UCU	Pro->Ser	CCATTGTATCAATTCCACTT	C	CTACTCGCAGTATGCTCTTT	0.995
nad2	367	123	CGC->UGC	Arg->Cys	TATCAATTCCACTTCCTACT	C	GCAGTATGCTCTTTATGATC	0.99
nad2	388	130	CCG->UCG	Pro->Ser	GCAGTATGCTCTTTATGATC	C	CGGCTCATGATGCCATTGCC	0.999
nad2	394	132	CAU->UAU	His->Tyr	TGCTCTTTATGATCCCGGCT	C	ATGATGCCATTGCCATGTAT	0.946
nad2	428	143	CCU->CUU	Pro->Leu	CATGTATTTAGCTATTGAGC	C	TCAAAGTTTATGTTTTTATG	0.999
nad2	497	166	UCG->UUG	Ser->Leu	ATTTTCCACGGAAGCCGGCT	C	GAAATATTTGATCTTAGGTG	0.999
nad2	523	175	CCC->UCC	Pro->Ser	ATTTGATCTTAGGTGCATTT	C	CCTCTGGAATATTATTGTTC	0.993
nad2	543	181	UUC->UUU	Phe->Phe	CCCTCTGGAATATTATTGTT	C	GGTTGTTCCATGATCTATGG	0.975
nad2	662	221	UCU->UUU	Ser->Phe	TATTTTTATGGGGATTCTAT	C	TATCGCTGTAGGATCTCCAT	0.993
nad2	677	226	UCU->UUU	Ser->Phe	TCTATCTATCGCTGTAGGAT	C	TCCATTCAAGATCACTGCAG	0.998
nad2	680	227	CCA->CUA	Pro->Leu	ATCTATCGCTGTAGGATCTC	C	ATTCAAGATCACTGCAGTTC	0.986
nad2	788	263	UCU->UUU	Ser->Phe	TGCGCCTAAAATCTCTATTT	C	TGCAAATATGTCACGTCTTT	0.968
nad2	800	267	UCA->UUA	Ser->Leu	CTCTATTTCTGCAAATATGT	C	ACGTCTTTCTATTTATGGTT	0.959
nad2	809	270	UCU->UUU	Ser->Phe	TGCAAATATGTCACGTCTTT	C	TATTTATGGTTCCTATGGAG	0.999
nad2	920	307	CCU->CUU	Pro->Leu	CCAAACGAAAGTCAAAAGAC	C	TCTAGCTCATAGTTCGATTG	0.998
nad2	928	310	CAU->UAU	His->Tyr	AAGTCAAAAGACCTCTAGCT	C	ATAGTTCGATTGGACATGTA	0.998
nad2	958	320	CGU->UGU	Arg->Cys	TTGGACATGTAGGTTATATT	C	GTACTGGTTTATCATGTGGA	0.999
nad2	962	321	ACU->AUU	Thr->Ile	ACATGTAGGTTATATTCGTA	C	TGGTTTATCATGTGGAACCA	0.991
nad2	1028	343	UCA->UUA	Ser->Leu	TGGTATATTTCTTTATGCAT	C	AATGACGATAGATGCATTCG	0.993
nad2	1057	353	CCA->UUA	Pro->Leu	TAGATGCATTCGCAATAGTT	C	CAGCATTACGGCAAACCCGT	0.99
nad2	1058	353	CCA->UUA	Pro->Leu	AGATGCATTCGCAATAGTTC	C	AGCATTACGGCAAACCCGTG	0.972
nad2	1189	397	CGU->UGU	Arg->Cys	TACCCCCGTTAGCCGGCTTT	C	GTAGCAAATTCTATTTGTTC	1
nad2	1246	416	CCA->UCA	Pro->Ser	GTGGGGCTTACTTCCTAGCC	C	CAGTGGGAGTAGTGACTAGC	0.995
nad2	1276	426	CGU->UGU	Arg->Cys	TAGTGACTAGCGTTATAGGT	C	GTTTTTATTATATACGCTTA	1
nad2	1298	433	GCG->GUG	Ala->Val	TTTTTATTATATACGCTTAG	C	GAAAAGAATGTTTCTTGATA	0.999
nad2	1312	438	CUU->UUU	Leu->Phe	GCTTAGCGAAAAGAATGTTT	C	TTGATACACCTAGGACATGG	1
nad2	1400	467	UCA->UUA	Ser->Leu	GACTTCCTCTTTCATTACTT	C	ATCCTTTCCATATCCCTCTC	0.99
nad2	1403	468	UCC->UUC	Ser->Phe	TTCCTCTTTCATTACTTCAT	C	CTTTCCATATCCCTCTCCCT	0.99
nad2	1408	470	CCA->UUA	Pro->Leu	CTTTCATTACTTCATCCTTT	C	CATATCCCTCTCCCTTGTTC	0.993
nad2	1409	470	CCA->UUA	Pro->Leu	TTTCATTACTTCATCCTTTC	C	ATATCCCTCTCCCTTGTTCT	0.99
nad2	1457	486	UCA->UUA	Ser->Leu	TCATCAAATGGCACTCAGTT	C	ATATCTGTAAGTTCGATATT	0.994
nad3	5	2	UCG->UUG	Ser->Leu	GTGGTGGGCTGTGGTGATGT	C	GGAATTTGAACCGATTTTGA	0.946
nad3	44	15	CCG->CUG	Pro->Leu	GATCTATTTTGTGATCAGTC	C	GCTAGTTTCTTTGATCCCAC	1
nad3	62	21	CCA->CUA	Pro->Leu	TCCGCTAGTTTCTTTGATCC	C	ACTCGGTCTTCCTTTGACAT	0.997
nad3	124	42	CAC->UAC	His->Tyr	ATCCAGAGAAATTGTCGGCC	C	ACGAATGTGGTTTTGATCCT	0.995
nad3	146	49	UCC->UUC	Ser->Phe	CGAATGTGGTTTTGATCCTT	C	CGGTGATGCCAGAAGTCGTT	1
nad3	167	56	UCC->UUC	Ser->Phe	CGGTGATGCCAGAAGTCGTT	C	CGATATACGATTTTATCCGG	1
nad3	185	62	CCG->CUG	Pro->Leu	TTCCGATATACGATTTTATC	C	GGTTCCTATTTTATTTATTA	0.998
nad3	190	64	CCU->UCU	Pro->Ser	ATATACGATTTTATCCGGTT	C	CTATTTTATTTATTATCCCT	1
nad3	208	70	CCU->UUU	Pro->Phe	TTCCTATTTTATTTATTATC	C	CTGATCCGGAAGTAACCTTT	0.997
nad3	209	70	CCU->UUU	Pro->Phe	TCCTATTTTATTTATTATCC	C	TGATCCGGAAGTAACCTTTT	1
nad3	215	72	CCG->CUG	Pro->Leu	TTTATTTATTATCCCTGATC	C	GGAAGTAACCTTTTCCTTTC	0.992
nad3	230	77	UCC->UUC	Ser->Phe	TGATCCGGAAGTAACCTTTT	C	CTTTCCTTGGGCAGTACCTC	0.999
nad3	247	83	CCU->UCU	Pro->Ser	TTTCCTTTCCTTGGGCAGTA	C	CTCCCAACAAGATTGATCTC	0.993
nad3	251	84	CCC->CUC	Pro->Leu	CTTTCCTTGGGCAGTACCTC	C	CAACAAGATTGATCTCTTTG	0.992
nad3	275	92	UCU->UUU	Ser->Phe	CAAGATTGATCTCTTTGGAT	C	TTGGTCCATGATGGCCTTTT	0.989
nad3	344	115	UCG->UUG	Ser->Leu	TGAATGGAAAAGGGGTGCTT	C	GGATTGGGAGTAACCACTAG	0.999
nad4	44	15	CCU->CUU	Pro->Leu	CTATTTTAATCTAAGTGGTC	C	TATTCCGTGTCCCGTGCTAG	0.994
nad4	50	17	CCG->CUG	Pro->Leu	TAATCTAAGTGGTCCTATTC	C	GTGTCCCGTGCTAGGAAGCA	1
nad4	74	25	ACU->AUU	Thr->Ile	TCCCGTGCTAGGAAGCATTA	C	TCCTCTTTTCATTCCAAATT	0.997
nad4	77	26	CCU->CUU	Pro->Leu	CGTGCTAGGAAGCATTACTC	C	TCTTTTCATTCCAAATTCCA	0.998
nad4	107	36	CCG->CUG	Pro->Leu	TCCAAATTCCAGAATACGAC	C	GATACGATTGATTGGTCTGT	0.997
nad4	154	52	CCC->UCC	Pro->Ser	CTCTTCTTACTTTTTTGTAT	C	CCCCTGTTCCTCGGATACAA	0.993
nad4	158	53	CCU->CUU	Pro->Leu	TCTTACTTTTTTGTATCCCC	C	TGTTCCTCGGATACAATTCG	0.992
nad4	164	55	CCU->CUU	Pro->Leu	TTTTTTGTATCCCCCTGTTC	C	TCGGATACAATTCGATCCTT	0.994
nad4	166	56	CGG->UGG	Arg->Trp	TTTTGTATCCCCCTGTTCCT	C	GGATACAATTCGATCCTTCT	1
nad4	197	66	UCU->UUU	Ser->Phe	CGATCCTTCTACGGCCAAAT	C	TCAATTTGTGGAAACCCTTC	0.993
nad4	317	106	UCA->UUA	Ser->Leu	TCTGGTCCCCATTTGCATTT	C	AGTGGGTTGGTCTGGTATGA	0.999
nad4	362	121	ACA->AUA	Thr->Ile	TTATGGGAAAGAGTATATTA	C	AGCATCTCTAATTCGTGAAT	0.999
nad4	368	123	UCU->UUU	Ser->Phe	GAAAGAGTATATTACAGCAT	C	TCTAATTCGTGAATTTCTAA	0.996
nad4	376	126	CGU->UGU	Arg->Cys	ATATTACAGCATCTCTAATT	C	GTGAATTTCTAATGATCGCC	0.995
nad4	403	135	CGC->UGC	Arg->Cys	TTCTAATGATCGCCGTGTTC	C	GCATGCTGGATCTTCTACTA	1
nad4	433	145	CUU->UUU	Leu->Phe	ATCTTCTACTATTCTATGTT	C	TTCCCGAAAGCGTGCCAATC	0.999
nad4	436	146	CCC->UUC	Pro->Phe	TTCTACTATTCTATGTTCTT	C	CCGAAAGCGTGCCAATCCCT	0.999
nad4	437	146	CCC->UUC	Pro->Phe	TCTACTATTCTATGTTCTTC	C	CGAAAGCGTGCCAATCCCTA	0.992
nad4	449	150	CCA->CUA	Pro->Leu	TGTTCTTCCCGAAAGCGTGC	C	AATCCCTATGTTCATTATTA	0.995
nad4	533	178	UCA->UUA	Ser->Leu	TCAGTTTTTCCTATATACTT	C	ACTTGGATCTGTTTTTATGC	0.986
nad4	566	189	CCG->CUG	Pro->Leu	TTTTATGCTATTAGCTATTC	C	GTTGATTCTTCTCCAAACGG	0.997
nad4	659	220	UCU->UUU	Ser->Phe	AATCTTTCTATGGATTGCTT	C	TTTCGCTTCTTTCTCCGTCA	0.986
nad4	710	237	UCA->UUA	Ser->Leu	GGTACCAGTTCATATTTGGT	C	ACCCGAAGCTCATGTGGAGG	0.998
nad4	767	256	CCU->CUU	Pro->Leu	CGTCATCTTGGCAGGAATTC	C	TTCAAAATTGGGAACCCACG	0.997
nad4	770	257	UCA->UUA	Ser->Leu	CATCTTGGCAGGAATTCCTT	C	AAAATTGGGAACCCACGGGT	1
nad4	784	262	CAC->UAC	His->Tyr	TTCCTTCAAAATTGGGAACC	C	ACGGGTTTTTAAGATTTTCC	0.953
nad4	832	278	CGU->UGU	Arg->Cys	TGTTTCCCGAAGCGACACTT	C	GTTCCACTCCTTTCATTTAT	0.999
nad4	836	279	UCC->UUC	Ser->Phe	TCCCGAAGCGACACTTCGTT	C	CACTCCTTTCATTTATACTC	0.992
nad4	857	286	CCA->CUA	Pro->Leu	CACTCCTTTCATTTATACTC	C	AAGCGCCATTGCTATAATAT	0.999
nad4	883	295	CCC->UCC	Pro->Ser	CCATTGCTATAATATATACT	C	CCTCGACCACTTCAAGACAG	0.998
nad4	887	296	UCG->UUG	Ser->Leu	TGCTATAATATATACTCCCT	C	GACCACTTCAAGACAGATCG	0.995
nad4	896	299	UCA->UUA	Ser->Leu	ATATACTCCCTCGACCACTT	C	AAGACAGATCGATCTTAAGA	0.997
nad4	928	310	CAC->UAC	His->Tyr	ATCTTAAGAAGATCATTGCC	C	ACTCCCCTGTAGCCCATATG	0.991
nad4	934	312	CCU->UCU	Pro->Ser	AGAAGATCATTGCCCACTCC	C	CTGTAGCCCATATGAATCTG	0.999
nad4	971	324	UCU->UUU	Ser->Phe	TCTGGTGACTATTGGTATGT	C	TAGTCCGAACATACAGGGAA	1
nad4	977	326	CCG->CUG	Pro->Leu	GACTATTGGTATGTCTAGTC	C	GAACATACAGGGAATTGGAG	1
nad4	1006	336	CUA->UUA	Leu->Leu	AGGGAATTGGAGGTAGCATT	C	TACCGATGTCAAGTCATGGA	0.989
nad4	1010	337	CCG->CUG	Pro->Leu	AATTGGAGGTAGCATTCTAC	C	GATGTCAAGTCATGGACCGG	0.999
nad4	1016	339	UCA->UUA	Ser->Leu	AGGTAGCATTCTACCGATGT	C	AAGTCATGGACCGGTTCCTT	0.996
nad4	1028	343	CCG->CUG	Pro->Leu	ACCGATGTCAAGTCATGGAC	C	GGTTCCTTCAGCCCTTTTTC	0.999
nad4	1033	345	CCU->UCU	Pro->Ser	TGTCAAGTCATGGACCGGTT	C	CTTCAGCCCTTTTTCTATGT	0.999
nad4	1101	367	UAC->UAU	Tyr->Tyr	ACTCGACTTGTTAGATATTA	C	GGAGGTTCAGTGAGCACCAT	0.906
nad4	1109	370	UCA->UUA	Ser->Leu	TGTTAGATATTACGGAGGTT	C	AGTGAGCACCATGCCGAATC	0.999
nad4	1129	377	CUC->UUC	Leu->Phe	CAGTGAGCACCATGCCGAAT	C	TCCCTACCATTTCCTTATCT	0.993
nad4	1132	378	CCU->UCU	Pro->Ser	TGAGCACCATGCCGAATCTC	C	CTACCATTTCCTTATCTTCC	0.992
nad4	1148	383	UCU->UUU	Ser->Phe	TCTCCCTACCATTTCCTTAT	C	TTCCACTTTGGCCAATATGA	0.993
nad4	1172	391	UCA->UUA	Ser->Leu	CACTTTGGCCAATATGAGTT	C	ACCTGGTACTAGCAGCTTTA	1
nad4	1205	402	CCC->CUU	Pro->Leu	CAGCTTTATCGGGGAATTTC	C	CATCTCAGTAGGAGCTTTCC	1
nad4	1206	402	CCC->CUU	Pro->Leu	AGCTTTATCGGGGAATTTCC	C	ATCTCAGTAGGAGCTTTCCA	0.96
nad4	1211	404	UCA->UUA	Ser->Leu	TATCGGGGAATTTCCCATCT	C	AGTAGGAGCTTTCCAAAGAA	0.997
nad4	1323	441	UGC->UGU	Cys->Cys	CGTGCGGTTTCAGGAAATTG	C	AAACCCGATTTCCTCCATAA	0.963
nad4	1373	458	CCA->CUA	Pro->Leu	CCCAAATGGCAGAGAAGTTC	C	AATATTTCTACCTTTGATTG	0.981
nad4	1405	469	CGG->UGG	Arg->Trp	CTTTGATTGTTGGAGTTGTT	C	GGATGGGTGTTCACCCCAAA	0.999
nad4	1417	473	CAC->UAC	His->Tyr	GAGTTGTTCGGATGGGTGTT	C	ACCCCAAAGTGTTCCCGGAC	0.999
nad4	1433	478	CCG->CUG	Pro->Leu	TGTTCACCCCAAAGTGTTCC	C	GGACCGCATGCATACATCCG	0.999
nad4	1438	480	CGC->UGC	Arg->Cys	ACCCCAAAGTGTTCCCGGAC	C	GCATGCATACATCCGTAAGT	0.991
nad4L	2	1	ACG->AUG	Thr->Met	TACATTCCACGTTCCCGAAA	C	GGATCCTATCAAATATTTCA	1
nad4L	41	14	UCU->UUU	Ser->Phe	CACATTCTCCGTGATAATTT	C	TCTCTTAGGTATTCGGGGAA	0.969
nad4L	55	19	CGG->UGG	Arg->Trp	TAATTTCTCTCTTAGGTATT	C	GGGGAATCCTTCTAAATAGA	0.985
nad4L	86	29	CCU->CUU	Pro->Leu	TCTAAATAGACGAAACATTC	C	TATTATGTCAATGCCAATTG	0.99
nad4L	95	32	UCA->UUA	Ser->Leu	ACGAAACATTCCTATTATGT	C	AATGCCAATTGAATCAATGT	1
nad4L	100	34	CCA->UCA	Pro->Ser	ACATTCCTATTATGTCAATG	C	CAATTGAATCAATGTTACTA	1
nad4L	110	37	UCA->UUA	Ser->Leu	TATGTCAATGCCAATTGAAT	C	AATGTTACTAGCTGCCAATT	0.999
nad4L	131	44	UCG->UUG	Ser->Leu	AATGTTACTAGCTGCCAATT	C	GAACTTTTTGGTATTTTCAG	0.994
nad4L	158	53	UCA->UUA	Ser->Leu	TTTGGTATTTTCAGTTTCTT	C	AGATGATATGATGGGACAGT	0.989
nad4L	179	60	UCA->UUA	Ser->Leu	AGATGATATGATGGGACAGT	C	ATTTGCTTCATTGGTTCCAA	0.956
nad4L	188	63	UCA->UUA	Ser->Leu	GATGGGACAGTCATTTGCTT	C	ATTGGTTCCAACGGTGGCAG	0.968
nad4L	197	66	CCA->CUA	Pro->Leu	GTCATTTGCTTCATTGGTTC	C	AACGGTGGCAGCTGCGGAAT	0.999
nad4L	230	77	UCA->UUA	Ser->Leu	TGCGGAATCTGCTATTGGGT	C	AGCCATTCTTGTTATTACTT	0.977
nad4L	281	94	UCU->UUU	Ser->Phe	AGGGACTATTGCTGTAGAAT	C	TATTAATTGCATGAAGGGTC	0.98
nad5	155	52	CCG->CUG	Pro->Leu	TGCTTTTTATGAAGTAGCAC	C	GGGAGCTAGTGCTTGCTATC	0.999
nad5	242	81	CCG->CUG	Pro->Leu	GGGCTTCTTGTTTGATAGCC	C	GACCGTAGTTATGTCAATTG	0.997
nad5	257	86	UCA->UUA	Ser->Leu	TAGCCCGACCGTAGTTATGT	C	AATTGTGGTTACATCCGTAA	0.998
nad5	272	91	UCC->UUC	Ser->Phe	TATGTCAATTGTGGTTACAT	C	CGTAAGTAGCTTGGTCCATC	0.995
nad5	315	105	UCC->UCU	Ser->Ser	TATTCCATTTCATATATGTC	C	GAGGATCCGCATAGCCCTCG	0.989
nad5	358	120	CCU->UUU	Pro->Phe	TTATGTGTTATTTATCCATT	C	CTACTTTTTTTATGCCAATG	0.994
nad5	359	120	CCU->UUU	Pro->Phe	TATGTGTTATTTATCCATTC	C	TACTTTTTTTATGCCAATGT	0.999
nad5	374	125	CCA->CUA	Pro->Leu	CATTCCTACTTTTTTTATGC	C	AATGTTGGTGACTGGAGATA	0.996
nad5	398	133	UCU->UUU	Ser->Phe	GTTGGTGACTGGAGATAACT	C	TCTGCAATTATTCCTGGGAT	0.996
nad5	464	155	UCC->UUU	Ser->Phe	TTTGTTAATTCATTTCTGGT	C	CACACGACTTCAGGCAGATA	1
nad5	465	155	UCC->UUU	Ser->Phe	TTGTTAATTCATTTCTGGTC	C	ACACGACTTCAGGCAGATAA	0.998
nad5	494	165	ACU->AUU	Thr->Ile	TCAGGCAGATAAAGCAGCTA	C	TAAAGCTATGCCTGTCAATC	0.931
nad5	506	169	CCU->CUU	Pro->Leu	AGCAGCTACTAAAGCTATGC	C	TGTCAATCGAGTAGGTGATT	0.996
nad5	539	180	CCU->CUU	Pro->Leu	AGGTGATTTTGGATTAGCTC	C	TGGGATTTCGGGTCGTTTTA	1
nad5	548	183	UCG->UUG	Ser->Leu	TGGATTAGCTCCTGGGATTT	C	GGGTCGTTTTACTCTCTTTC	0.998
nad5	553	185	CGU->UGU	Arg->Cys	TAGCTCCTGGGATTTCGGGT	C	GTTTTACTCTCTTTCAAACA	0.999
nad5	581	194	UCU->UUU	Ser->Phe	TCTCTTTCAAACAGTAGACT	C	TTCCACCATTTTTGCTCGTG	0.988
nad5	598	200	CGU->UGU	Arg->Cys	ACTCTTCCACCATTTTTGCT	C	GTGCTAGTGCCCCCATAAAT	1
nad5	608	203	GCC->GUC	Ala->Val	CATTTTTGCTCGTGCTAGTG	C	CCCCATAAATTCTTGGATTT	0.98
nad5	689	230	GCU->GUU	Ala->Val	TTTACTTCTTATTGGTGCTG	C	TGGGAAATCCGCACAGATAG	1
nad5	713	238	UCG->UUG	Ser->Leu	GAAATCCGCACAGATAGGAT	C	GCATACTTGGTCACCCGATG	0.998
nad5	725	242	UCA->UUA	Ser->Leu	GATAGGATCGCATACTTGGT	C	ACCCGATGCAATGGAGGGTC	1
nad5	764	255	UCG->UUG	Ser->Leu	TCCCACTCCAGTATCCGCTT	C	GATTCATGCAGCTACTACGG	0.991
nad5	782	261	ACG->AUG	Thr->Met	TTCGATTCATGCAGCTACTA	C	GGTAACAGCTGGCGTTTTCA	1
nad5	835	279	CCA->UCA	Pro->Ser	GCTCCCCTTTATTTGAATAC	C	CACCTACGGCTTTGATTGTT	1
nad5	863	288	UCU->UUU	Ser->Phe	GGCTTTGATTGTTATTACTT	C	TGCAGGAGCTACGACGTCAT	0.999
nad5	875	292	ACG->AUG	Thr->Met	TATTACTTCTGCAGGAGCTA	C	GACGTCATTCCTTGCGGCAA	1
nad5	946	316	CGU->UGU	Arg->Cys	GGGTCATAGCTTATTCAACT	C	GTAGTCAATCAGGCTATATG	0.98
nad5	956	319	UCA->UUA	Ser->Leu	TTATTCAACTCGTAGTCAAT	C	AGGCTATATGATCTTTGCTT	1
nad5	1013	338	UCA->UUA	Ser->Leu	TTCGGTTAGCGTCTTTCATT	C	AATGAATCACGCTTTTTTTA	1
nad5	1060	354	CCG->UCG	Pro->Ser	TACTACTCTTGAGTGCAGGT	C	CGGTGATTCATGCCATGTCG	1
nad5	1175	392	UCU->UUU	Ser->Phe	CAGCTTATCCCTAATTGGAT	C	TCCTTTTCTAACTGGATTTT	0.992
nad5	1310	437	UCA->UUA	Ser->Leu	TTCTTATTACTCTTTTCGTT	C	ACTTTTTCTAACATTTCTAG	0.999
nad5	1400	467	UCA->UUA	Ser->Leu	CATTCCTATGGCCATTCCTT	C	AATACTTCTGGCTCTCGGGA	1
nad5	1490	497	CCC->CUC	Pro->Leu	CCATTTTTGGGCTAATTCCC	C	CTTCGTACTACCAAAAAATG	0.991
nad5	1550	517	ACC->AUC	Thr->Ile	GTTTGCTGCTCCAACCATTA	C	CGAACTAATACCAATTCCGT	0.908
nad5	1568	523	CCG->CUG	Pro->Leu	TACCGAACTAATACCAATTC	C	GTTTAGTACTTCAGGTGCTT	0.998
nad5	1580	527	UCA->UUA	Ser->Leu	ACCAATTCCGTTTAGTACTT	C	AGGTGCTTCTGTAGCGTATA	0.985
nad5	1589	530	UCU->UUU	Ser->Phe	GTTTAGTACTTCAGGTGCTT	C	TGTAGCGTATAATGTCAATC	0.992
nad5	1859	620	UCU->UUU	Ser->Phe	AAGTCAACTTCAAAGTGGAT	C	TGTTTATCATTATGCCTTTG	0.998
nad5	1895	632	UCA->UUA	Ser->Leu	CTTTGCAATCTTACTTGGTT	C	AACTCCATTTGTGACCTTTT	0.976
nad5	1901	634	CCA->CUA	Pro->Leu	AATCTTACTTGGTTCAACTC	C	ATTTGTGACCTTTTTTCGTA	0.996
nad5	1918	640	CGU->UGU	Arg->Cys	CTCCATTTGTGACCTTTTTT	C	GTATGTGGGACTCTATATCT	0.992
nad5	1958	653	CCG->CUG	Pro->Leu	TTCTTGGGTAGATAATCGAC	C	GTCTTTCATTTGGATAGTGA	0.975
nad5	1981	661	CGU->UGU	Arg->Cys	CTTTCATTTGGATAGTGAGT	C	GTTTTTCTCAGATAAAGTCA	0.946
nad6	26	9	CCU->CUU	Pro->Leu	ACTTTCTGTTTTGTCGAGCC	C	TGCTTTGGTCTCTGGTTTGA	0.999
nad6	83	28	UCG->UUG	Ser->Leu	AAATCCGGTACATTCCGTTT	C	GTTTCCCATCCCAGTCTTTC	0.998
nad6	88	30	CCC->UUC	Pro->Phe	CGGTACATTCCGTTTCGTTT	C	CCATCCCAGTCTTTCGCAAC	0.978
nad6	89	30	CCC->UUC	Pro->Phe	GGTACATTCCGTTTCGTTTC	C	CATCCCAGTCTTTCGCAACA	0.99
nad6	95	32	CCA->CUA	Pro->Leu	TTCCGTTTCGTTTCCCATCC	C	AGTCTTTCGCAACACTTCTG	0.981
nad6	103	35	CGC->UGC	Arg->Cys	CGTTTCCCATCCCAGTCTTT	C	GCAACACTTCTGGTTTACTT	0.991
nad6	146	49	UCC->UUC	Ser->Phe	TTTGTTAGGTCTCGACTTCT	C	CGCAATGATCTCCCCAGTAG	1
nad6	158	53	UCC->UUC	Ser->Phe	CGACTTCTCCGCAATGATCT	C	CCCAGTAGTTCATATAGGAG	0.999
nad6	161	54	CCA->CUA	Pro->Leu	CTTCTCCGCAATGATCTCCC	C	AGTAGTTCATATAGGAGCTA	0.996
nad6	169	57	CAU->UAU	His->Tyr	CAATGATCTCCCCAGTAGTT	C	ATATAGGAGCTATTGCCGCT	0.997
nad6	188	63	GCU->GUU	Ala->Val	TCATATAGGAGCTATTGCCG	C	TTCATTCCTATTCGTGGTTA	0.999
nad6	191	64	UCA->UUA	Ser->Leu	TATAGGAGCTATTGCCGCTT	C	ATTCCTATTCGTGGTTATGA	0.999
nad6	289	97	CUU->UUU	Leu->Phe	GTGGTATTATTGGACTGATC	C	TTTGGTGGGAAATGTTTTTC	0.998
nad6	379	127	CAU->UAU	His->Tyr	CCTCTCTTATCTATATGGTT	C	ATGCCGGAAAGGTACGAAGT	0.999
nad6	410	137	UCG->UUG	Ser->Leu	GGTACGAAGTTGGACTAATT	C	GGAAACACTGGGCAATTTAC	0.933
nad6	446	149	UCC->UUC	Ser->Phe	TTTACTTTATACCTACTATT	C	CGTCTGGTTTTTGGTTCCTA	0.999
nad6	463	155	CCU->UCU	Pro->Ser	ATTCCGTCTGGTTTTTGGTT	C	CTAGTCCTATTTTATTAGTA	0.997
nad6	470	157	CCU->CUU	Pro->Leu	CTGGTTTTTGGTTCCTAGTC	C	TATTTTATTAGTAGCCATGA	0.999
nad6	642	214	GUC->GUU	Val->Val	CGACCCCGACGGAGTAGGGT	C	GGCAACTACTCTATGGTTCG	0.911
nad7	44	15	UCA->UUA	Ser->Leu	TGCGGAACCGCATATTGGAT	C	ACTCCATAGAGGCACAGAGA	1
nad7	116	39	UCA->UUA	Ser->Leu	TTTACCTTATTTGGATCGTT	C	AGACTATGTTTCTACGATGG	0.982
nad7	131	44	ACG->AUG	Thr->Met	TCGTTCAGACTATGTTTCTA	C	GATGGCCCAAGAACACGCTC	1
nad7	151	51	CAU->UAU	His->Tyr	CGATGGCCCAAGAACACGCT	C	ATTCTTCAGCCGTAGAGAAA	0.998
nad7	158	53	UCA->UUA	Ser->Leu	CCAAGAACACGCTCATTCTT	C	AGCCGTAGAGAAACTTTTGA	0.993
nad7	223	75	CGU->UGU	Arg->Cys	AATATATACGAGTGTCATTC	C	GTGAAATCACTCGAATTTCA	0.991
nad7	242	81	UCA->UUA	Ser->Leu	CCGTGAAATCACTCGAATTT	C	AAATCATTCACTTGCTTTAA	0.997
nad7	251	84	UCA->UUA	Ser->Leu	CACTCGAATTTCAAATCATT	C	ACTTGCTTTAACTACTCATG	0.991
nad7	290	97	UCA->UUA	Ser->Leu	TGCTATGGATGTGGGAGCAT	C	AACTCCGTTCCTTTGGGCTT	1
nad7	352	118	CCG->UCG	Pro->Ser	TGGAATTCTATGAAAGAGTC	C	CGGGAGCCAGGATGCATGCC	1
nad7	440	147	UCC->UUU	Ser->Phe	ATGTCGAGATATTTCTTCCT	C	CACACAACAATTTTCTTCTC	0.97
nad7	441	147	UCC->UUU	Ser->Phe	TGTCGAGATATTTCTTCCTC	C	ACACAACAATTTTCTTCTCG	0.923
nad7	485	162	UCA->UUA	Ser->Leu	CGACGAATTAGAAGAGATGT	C	AACCGGCAACCGTATCTGGA	1
nad7	586	196	CCA->UCA	Pro->Ser	GTGGTGTAATGTTAAGAGGT	C	CAGGGGTATGCTGGGATTTG	0.995
nad7	631	211	CAU->UAU	His->Tyr	GAGCAGCACCTTACGATGTT	C	ATGACCAATCGGATCCTGAC	1
nad7	641	214	UCG->UUG	Ser->Leu	TTACGATGTTCATGACCAAT	C	GGATCCTGACGTACCAGTAG	1
nad7	646	216	CCU->UUU	Pro->Phe	ATGTTCATGACCAATCGGAT	C	CTGACGTACCAGTAGGTACC	0.999
nad7	647	216	CCU->UUU	Pro->Phe	TGTTCATGACCAATCGGATC	C	TGACGTACCAGTAGGTACCA	0.999
nad7	676	226	CGC->UGC	Arg->Cys	CAGTAGGTACCAGAGGAGAT	C	GCTATGATCGTTACTGTATC	1
nad7	696	232	AUC->AUU	Ile->Ile	CGCTATGATCGTTACTGTAT	C	CGTATCGAAGAGATGCGACA	0.922
nad7	743	248	CCU->CUU	Pro->Leu	TCGGATCATTGTGCAATGTC	C	TAATCAAATGCCTAGTGGCA	0.999
nad7	833	278	UCA->UUA	Ser->Leu	GAAACTATCCATGGAATCCT	C	AATTCACCATTTCGAACCTT	0.999
nad7	851	284	CCU->CUU	Pro->Leu	CTCAATTCACCATTTCGAAC	C	TTATACAGAAGGTTTCTCCG	0.989
nad7	957	319	CCC->CCU	Pro->Pro	AGTAATGGAAGCAATCGTCC	C	TACCGTCGTAAAATAAGAGC	0.966
nad7	964	322	CGU->UGU	Arg->Cys	GAAGCAATCGTCCCTACCGT	C	GTAAAATAAGAGCACCTGGC	0.998
nad7	986	329	UCU->UUU	Ser->Phe	TAAAATAAGAGCACCTGGCT	C	TGCCCATTCACAAGGACTCG	0.999
nad7	995	332	UCA->UUA	Ser->Leu	AGCACCTGGCTCTGCCCATT	C	ACAAGGACTCGATTCTATGT	0.996
nad7	1010	337	UCU->UUU	Ser->Phe	CCATTCACAAGGACTCGATT	C	TATGTCCAAACATCACATGC	0.999
nad7	1031	344	CCA->CUA	Pro->Leu	TATGTCCAAACATCACATGC	C	AGCAGATGTGGTAACCATCA	1
nad7	1073	358	UCU->UUU	Ser->Phe	TGGTACTCAAGATATTGTGT	C	TGGAGAGGTAGATAGATAGG	0.999
nad9	89	30	UCA->UUA	Ser->Leu	ATCGGAACATGGGAATAGAT	C	AGATACCAATACGGACTACC	0.985
nad9	110	37	CCA->CUA	Pro->Leu	AGATACCAATACGGACTACC	C	ATTTCCATTGTTGTGCTTTC	0.999
nad9	164	55	UCG->UUG	Ser->Leu	CTATACACGGGTTCAAGTTT	C	GATCGATATTTGCGGAGTTG	0.992
nad9	187	63	CAU->UAU	His->Tyr	TCGATATTTGCGGAGTTGAT	C	ATCCCTCTCAAAAACGCAGA	0.994
nad9	220	74	CAU->UAU	His->Tyr	AACGCAGATTTGAAGTGGTC	C	ATCATTTACTGAGTACTCGG	0.993
nad9	295	99	CCG->UCG	Pro->Ser	ACGAAGTAACACGAATATCT	C	CGGTAGTCAGTCTATTTCCA	0.996
nad9	353	118	UCC->UUU	Ser->Phe	GCGAGAAGTCTTTGATATGT	C	CGGTGTTTCTCCCATCAATC	0.998
nad9	354	118	UCC->UUU	Ser->Phe	CGAGAAGTCTTTGATATGTC	C	GGTGTTTCTCCCATCAATCA	0.973
nad9	364	122	CCC->UUC	Pro->Phe	TTGATATGTCCGGTGTTTCT	C	CCATCAATCATCCGGATCTA	0.955
nad9	365	122	CCC->UUC	Pro->Phe	TGATATGTCCGGTGTTTCTC	C	CATCAATCATCCGGATCTAC	0.987
nad9	395	132	UCA->UUA	Ser->Leu	TCCGGATCTACGCCGTATAT	C	AACAGATCATGGTTTCGAGG	0.986
nad9	403	135	CAU->UAU	His->Tyr	TACGCCGTATATCAACAGAT	C	ATGGTTTCGAGGGTCATCCA	0.999
nad9	436	146	CUU->UUU	Leu->Phe	GTCATCCATTACGAAAAGAC	C	TTCCTCTGAGTGGATATGTG	0.998
nad9	536	179	UCU->UUU	Ser->Phe	AGAATTTCGCTATTTCGATT	C	TGCTAGTCCTTGGGAACAGC	1
rpl10	101	34	UCG->UUG	Ser->Leu	CTCATTCCATTCCAGTGGCT	C	GACCTGTAACCAATGGCGAA	0.996
rpl10	134	45	CCA->CUA	Pro->Leu	ATGGCGAAAACTAAAAAATC	C	ATGGTTTCCCGGTAGAACCC	0.966
rpl10	311	104	UCA->UUA	Ser->Leu	CATGGACCAAGATCTGCTTT	C	ATTATATGGGAAATACCGAT	0.941
rpl16	61	21	CGC->UGC	Arg->Cys	AAGGCAGATGTAGTAGGGGT	C	GCGAACCGGACGGTACACAA	0.999
rpl16	104	35	ACC->AUU	Thr->Ile	TGGTTTTGGAAGATATGGCA	C	CAAAAGTTGTGAAGCTGGTC	0.995
rpl16	105	35	ACC->AUU	Thr->Ile	GGTTTTGGAAGATATGGCAC	C	AAAAGTTGTGAAGCTGGTCG	0.999
rpl16	164	55	ACA->AUA	Thr->Ile	TGAAGCAGCGCGTCGGGCTA	C	AATCGGACAATTCCATCGTG	1
rpl16	232	78	CUC->UUC	Leu->Phe	GTAAAATATGGGTCAGAGTT	C	TCGCGGATCTCCCTATTACC	0.945
rpl16	321	107	UCC->UCU	Ser->Ser	GGTTGGATTGCTCGTGTGTC	C	ACGGGACAAATCCCATTTGA	0.903
rpl16	335	112	CCA->CUA	Pro->Leu	TGTGTCCACGGGACAAATCC	C	ATTTGAAATGGATGGTGTGA	0.999
rpl16	401	134	CCA->CUA	Pro->Leu	TACATTAGCGGCGCATAAAC	C	ATGTTCGTCAACCAAGTTTG	0.997
rpl16	407	136	UCG->UUG	Ser->Leu	AGCGGCGCATAAACCATGTT	C	GTCAACCAAGTTTGTTCAGT	0.992
rpl5	35	12	UCA->UUA	Ser->Leu	TTTTCATTACGAAGATGTAT	C	ACGTCAGGATCCGTTGCTAA	0.975
rpl5	47	16	CCG->CUG	Pro->Leu	AGATGTATCACGTCAGGATC	C	GTTGCTAAAACCGAATCACG	0.984
rpl5	59	20	CCG->CUG	Pro->Leu	TCAGGATCCGTTGCTAAAAC	C	GAATCACGCCAACGTTATGG	0.997
rpl5	64	22	CAC->UAC	His->Tyr	ATCCGTTGCTAAAACCGAAT	C	ACGCCAACGTTATGGAAGTT	0.936
rpl5	92	31	UCG->UUG	Ser->Leu	CGTTATGGAAGTTCCTGGAT	C	GTGTGAAATCAGAGTAGTTC	0.998
rpl5	172	58	CCG->UCG	Pro->Ser	GAAAATTGGCTATGGAGATT	C	CGCGCGGTCAGAGATTCGCA	0.944
rpl5	175	59	CGC->UGC	Arg->Cys	AATTGGCTATGGAGATTCCG	C	GCGGTCAGAGATTCGCACAG	0.991
rpl5	512	171	CCA->CUA	Pro->Leu	CACACAAGATGAGACTTTAC	C	ACCGTGGAGCGGCTTTTTTC	0.987
rpl5	515	172	CCG->CUG	Pro->Leu	ACAAGATGAGACTTTACCAC	C	GTGGAGCGGCTTTTTTCAAA	0.996
rps1	42	14	UCC->UCU	Ser->Ser	TCATTTCCAAGATCTAATTC	C	AGTTTTCTCTTATGTAGTGG	0.952
rps1	125	42	CCU->CUU	Pro->Leu	GTTCTTGGTGGATGCAGGAC	C	TGGGACCCCAAGAATTTGTA	0.93
rps1	158	53	CCU->CUU	Pro->Leu	AATTTGTATGCAAGATGAGC	C	TACAGGAGTGCCAATCAACC	0.996
rps1	209	70	UCC->UUC	Ser->Phe	GTTTGAGAATAAGGTTGGAT	C	CCTGGATGTAGTGGCTGGTG	0.949
rps1	506	169	UCU->UUU	Ser->Phe	AATCGCAGGTTTCATTACTT	C	TCTTCCATTCCGTTCTTTCA	0.979
rps10	241	81	CGG->UGG	Arg->Trp	AATTGCGCAAGAAGTTCTTT	C	GGTTAAAACGCCAGCGTATA	1
rps10	305	102	UCG->UUG	Ser->Leu	ATTTTATTGCAAGACCCGTT	C	GGATAAGGGCAAATTACCCC	0.992
rps11	161	54	CCG->CUG	Pro->Leu	GGATTTAGTCCATTTCTCAC	C	GATCCACAATAATACCTTTG	0.977
rps12	71	24	UCG->UUG	Ser->Leu	CACGGACCGTACTCGAGCTT	C	GGATCAATGTCCCCAGAAGC	1
rps12	100	34	CGC->UGC	Arg->Cys	GTCCCCAGAAGCAAGGAGTA	C	GCCCGCGTGTTCCGACGAGA	1
rps12	104	35	CCG->CUG	Pro->Leu	CCAGAAGCAAGGAGTACGCC	C	GCGTGTTCCGACGAGAACAC	0.999
rps12	112	38	CCG->UCG	Pro->Ser	AAGGAGTACGCCCGCGTGTT	C	CGACGAGAACACCGAAAAAA	0.998
rps12	196	66	CAC->UAC	His->Tyr	ATCGACATGATATATTTGCT	C	ACATTCCGGGCGAAGGTCAT	0.998
rps12	221	74	UCG->UUG	Ser->Leu	TCCGGGCGAAGGTCATAATT	C	GCAGGAACATCCTATGGTCT	0.997
rps12	232	78	CCU->UCU	Pro->Ser	GTCATAATTCGCAGGAACAT	C	CTATGGTCTTAATCAGAGGA	0.999
rps12	284	95	UCC->UUC	Ser->Phe	AGATTTGCCAGGTGTGAAAT	C	CCATCGTATTCGAGGAGTCA	0.996
rps12	289	97	CGU->UGU	Arg->Cys	TGCCAGGTGTGAAATCCCAT	C	GTATTCGAGGAGTCAAGGAT	1
rps13	5	2	UCA->UUA	Ser->Leu	AGAGGACAGATCAAGAATGT	C	ATATATAGGAGGAGCGTCAT	0.98
rps13	287	96	UCG->UUG	Ser->Leu	AATTCGTCATAAAGATGGTT	C	GCCCTTACGCGGTCAACGAA	0.984
rps14	194	65	UCC->UUC	Ser->Phe	AGTCAGAAACCGATGTATTT	C	CACTGGTCGCCCTCGTTCCG	0.977
rps14	220	74	CAG->UAG	Gln->End	GTCGCCCTCGTTCCGTATAT	C	AGTGCTTTCGCATTTCTCGT	0.911
rps19	188	63	UCG->UUG	Ser->Leu	GTCACGTAGATCCTCTATTT	C	GCCGGAATTCCTTGATTGCT	0.965
rps19	210	70	UCC->UCU	Ser->Ser	CCGGAATTCCTTGATTGCTC	C	GTACGAATTTACAATGGAAA	0.978
rps19	293	98	UCG->UUG	Ser->Leu	TAAATTTGGAGAGTTTGCTT	C	GACACGGAAACGAAGACCTT	0.987
rps2	194	65	UCC->UUC	Ser->Phe	CATTCGTCAAAAAGGCCGTT	C	CTTATTTGTAAATACCAATT	0.999
rps2	461	154	UCA->UUA	Ser->Leu	ACAAATACCTATTGCATCCT	C	AGTGGATTCGAATATCCCTT	0.976
rps2	526	176	CCU->UCU	Pro->Ser	ATCCCATTCCAGCGAATGAT	C	CTATACAGTTCGTATATCTA	0.986
rps2	550	184	CGU->UGU	Arg->Cys	TACAGTTCGTATATCTATTT	C	GTAATTCGATCACGAAAACA	0.997
rps2	557	186	UCG->UUG	Ser->Leu	CGTATATCTATTTCGTAATT	C	GATCACGAAAACAGTTCTTC	0.967
rps3	64	22	CGG->UGG	Arg->Trp	ATCGTAGTTCAGATTCAAGT	C	GGTTCAGTGATTATTATTAT	1
rps3	69	23	UUC->UUU	Phe->Phe	AGTTCAGATTCAAGTCGGTT	C	AGTGATTATTATTATGGTAA	0.984
rps3	92	31	UCA->UUA	Ser->Leu	TGATTATTATTATGGTAAAT	C	AGTGTATCAAGATCTCAATC	1
rps3	1028	343	CCA->CUA	Pro->Leu	CGGTGCTACCTTTTTCTTTC	C	AAGGGATGGGGTTGGGGTGT	0.999
rps3	1358	453	CCG->CUG	Pro->Leu	TGTTTATCAAAGTGCTTCTC	C	GATTGCTCAAGACATCTCTT	1
rps3	1490	497	UCA->UUA	Ser->Leu	TATTAGTTGTTCAGGTCGAT	C	AAAAGGTGCAGAAATAGCTA	1
rps3	1576	526	CCU->UCU	Pro->Ser	ACCAGAAAATCGATTATGCT	C	CTGCGGAAGTATCTACTCGT	0.992
rps3	1607	536	UCA->UUA	Ser->Leu	ATCTACTCGTTACGGAATCT	C	AGGTGTCAAAGTGCGGATCT	1
rps3	1621	541	CGG->UGG	Arg->Trp	GAATCTCAGGTGTCAAAGTG	C	GGATCTCATATAGTCATTCA	1
rps4	32	11	CCA->CUA	Pro->Leu	AAGATTTAAAACTTGTCGTC	C	ACTTCCAGGAAATGTTCGGA	0.999
rps4	37	13	CCA->UUA	Pro->Leu	TTAAAACTTGTCGTCCACTT	C	CAGGAAATGTTCGGAACAGA	0.942
rps4	38	13	CCA->UUA	Pro->Leu	TAAAACTTGTCGTCCACTTC	C	AGGAAATGTTCGGAACAGAG	0.923
rps4	49	17	CGG->UGG	Arg->Trp	GTCCACTTCCAGGAAATGTT	C	GGAACAGAGAACTGACAATA	0.993
rps4	164	55	UCA->UUA	Ser->Leu	TCTTAACAGTTACATCAAAT	C	ACAAACTACACGAAAGTTGT	0.996
rps4	242	81	CCA->CUA	Pro->Leu	AGCTTCATATATCCCTTTTC	C	ACTCAATCTAGAAACAAGAT	0.999
rps4	263	88	UCG->UUG	Ser->Leu	ACTCAATCTAGAAACAAGAT	C	GGACGTTATTCCGGTTCGTC	0.998
rps4	275	92	CCG->CUG	Pro->Leu	AACAAGATCGGACGTTATTC	C	GGTTCGTCTCCATTTTCGTG	0.999
rps4	292	98	CGU->UGU	Arg->Cys	TTCCGGTTCGTCTCCATTTT	C	GTGAAACTATTCCTCAAGCA	0.984
rps4	320	107	CCG->CUG	Pro->Leu	TATTCCTCAAGCAAGGCAGC	C	GATAAGTCATCGAAGGGTTT	0.999
rps4	804	268	ACC->ACU	Thr->Thr	CATTGTTATAGTAATTCGAC	C	TATTGCTCTGGATCCCCCCA	0.973
rps4	878	293	UCG->UUG	Ser->Leu	AGAACTACCTACTCATTATT	C	GGAGGTTAATCATAGAACAC	0.946
rps4	889	297	CAU->UAU	His->Tyr	CTCATTATTCGGAGGTTAAT	C	ATAGAACACCAAAAGCAGTG	0.959
rps4	914	305	UCU->UUU	Ser->Phe	AACACCAAAAGCAGTGGTAT	C	TTATGGACCTGACATAGGTC	0.981
rps4	965	322	CCA->CUA	Pro->Leu	CGACATAAGATTGAAAGATC	C	AAACCTTCCTCTTCGGAGCA	0.986
rps4	974	325	CCU->CUU	Pro->Leu	ATTGAAAGATCCAAACCTTC	C	TCTTCGGAGCAGAAACGGAC	0.986
rps4	979	327	CGG->UGG	Arg->Trp	AAGATCCAAACCTTCCTCTT	C	GGAGCAGAAACGGACGTGGC	0.991
rps7	275	92	UCA->UUA	Ser->Leu	GATAAGCTTAGATAAATGTT	C	ATTTGCGGAGATAGTGGATG	0.916
sdh3	97	33	CCC->UCC	Pro->Ser	CACAGCTAACTTCGACGTTT	C	CCATTTCCAATCGAATCTCT	0.997
sdh3	152	51	CCU->CUU	Pro->Leu	CACTATGGTTTTGTTTAGTC	C	TATTCTTTGTCCGAAAATGA	0.969
sdh3	164	55	CCG->CUG	Pro->Leu	GTTTAGTCCTATTCTTTGTC	C	GAAAATGAGTTTGATTTGCT	0.935
sdh4	29	10	UCG->UUG	Ser->Leu	GGCATTTCGTAGACGTGGTT	C	GGTTATTCCCATTTGTCTCT	1
sdh4	39	13	CCC->CCU	Pro->Pro	AGACGTGGTTCGGTTATTCC	C	ATTTGTCTCTATCTATTGGT	1
sdh4	122	41	ACC->AUC	Thr->Ile	AAGCTCGAAGACAAAGAGAA	C	CGGGCTTTTCCAAAGAATTA	0.973
sdh4	155	52	CCA->CUA	Pro->Leu	AAGAATTACTGCTGCTTTCC	C	ACCTCCTTTTCTTATCATAT	0.991
sdh4	158	53	CCU->CUU	Pro->Leu	AATTACTGCTGCTTTCCCAC	C	TCCTTTTCTTATCATATCCA	0.954
sdh4	196	66	CUA->UUA	Leu->Leu	CCAAAGTGTCTTTCACTTCC	C	TACCTTTTCTTTCTTTATTA	0.987
sdh4	350	117	UCU->UUU	Ser->Phe	TGTTTTCTTGTCTTTCGTTT	C	TTTTCCGAACAAATCGAAGA	0.908
sdh4	356	119	CCG->CUG	Pro->Leu	CTTGTCTTTCGTTTCTTTTC	C	GAACAAATCGAAGAACCTAA	0.969
sdh4	522	174	CUC->CUU	Leu->Leu	CTTTTTCGAACCGCAGAGCT	C	GCTACTAAATGTGTTAGTGG	0.968

## Sheet: Table S8
Table S8. A species list for constructing phylogenetic trees based on mitochondrial sequences.
Accession number	Species	Genus	Family
NC_058734.1	Salix dunnii	Salix	Salicaceae
NC_027000.1	Geranium maderense	Geranium	Geraniaceae
NC_029855.1	Cannabis sativa	Cannabis	Cannabaceae
NC_016123.1	Brassica juncea	Brassica	Brassicaceae
NC_059858.1	Acer yangbiense	Acer	Aceraceae
NC_035073.1	Gossypium arboreum	Gossypium	Malvaceae
NC_053921.1	Euonymus alatus	Euonymus	Celastraceae
NC_040010.1	Eucalyptus grandis	Eucalyptus	Myrtaceae
MK431827.1	Zygophyllum fabago	Zygophyllum	Zygophyllaceae
NC_035962.1	Bupleurum falcatum	Bupleurum	Apiaceae
NC_020455.1	Glycine max	Glycine	Fabaceae
NC_050960.1	Fagus sylvatica	Fagus	Fagaceae
NC_014043.1	Citrullus lanatus	Citrullus	Cucurbitaceae
NC_035963.1	Solanum lycopersicum	Solanum	Solanaceae
NC_023103.1	Ajuga reptans	Ajuga	Lamiaceae
NC_022796.1	Asclepias syriaca	Asclepias	Apocynaceae
NC_053763.1	Rhododendron simsii	Rhododendron	Ericaceae
NC_058644.1	Arctium lappa	Arctium	Asteraceae
MZ504724.1	Lonicera japonica	Lonicera	Caprifoliaceae
NC_045078.1	Ilex pubescens	Ilex	Aquifoliaceae
NC_012119.1	Vitis vinifera	Vitis	Vitaceae
NC_059859.1	Tetracentron sinense	Tetracentron	Trochodendraceae
NC_058888.1	Macadamia integrifolia	Macadamia	Proteaceae
NC_053368.1	Anemone maxima	Anemone	Ranunculaceae
NC_031696.1	Cocos nucifera	Cocos	Arecaceae
NC_013816.1	Oryza rufipogon	Oryza	Poaceae
NC_053642.1	Asparagus officinalis	Asparagus	Asparagaceae
NC_017840.1	Spirodela polyrhiza	Spirodela	Araceae
NC_049134.1	Magnolia biondii	Magnolia	Magnoliaceae
NC_021152.1	Liriodendron tulipifera	Liriodendron	Magnoliaceae
NC_042758.1	Schisandra sphenanthera	Schisandra	Schisandraceae
MK860624.1	Schisandra chinensis	Schisandra	Schisandraceae
NC_037468.1	Nymphaea colorata	Nymphaea	Nymphaeaceae
/	Euryale ferox	Euryale	Nymphaeaceae
MZ919331.1-MZ919336.1	Brasenia schreberi	Brasenia	Cabombaceae
KF754799.1-KF754803.1	Amborella trichopoda	Amborella	Amborellaceae

## Sheet: Table S9
Table S9 Primers used in this study.
Primer name	Path	Primer Sequence (5'->3')	Template strand	Length (bp)
F1	p1	TTCAGTTCTCGCTCCG	Plus	16
R1		GCTAGGTGGAATTGTTGTAT	Minus	20
F2	p2	GGGGAAGATGGGAAAGA	Plus	17
R2		TGCGTTGCGTTAGGG	Minus	15
F3	p3	CGCCGTAACACCCTCCT	Plus	17
R3		TTCGCTCAACCAAACTCCAA	Minus	20
F4	p4	GGCGACCATCAACCA	Plus	15
R4		AAGTCCGTTCATTCCTCA	Minus	18
